# Supplementary material for: Genome-wide analysis reveals differential selection involved with copy number variation in diverse Chinese Cattle
Source: Sci Rep. 2017 Oct 30;7:14299. doi: 10.1038/s41598-017-14768-0 (PMC5662686; doi:10.1038/s41598-017-14768-0)
Supplement: Supplementary file 2 — Table S1-S3 [file 41598_2017_14768_MOESM2_ESM.xlsx]

## Sheet: Table S1
chr	start	end	value	fre	gene	group
1	16947	127885	gain	5	-	Southwest,Southwest,North,South,Southwest
1	1517644	1524000	loss	1	-	South
1	1576426	1577519	gain	1	IL10RB	Southwest
1	3295844	3311936	loss	1	-	South
1	4203274	4245840	gain	1	-	Southwest
1	4471109	4522558	loss	3	-	South,Southwest,Southwest
1	4622963	4636357	gain	1	-	South
1	4648383	4650979	gain	1	-	Northwest
1	5370848	5374084	loss	2	-	Southwest,Southwest
1	6535688	6595631	loss	1	LTN1	Southwest
1	6849639	6857568	loss	1	-	Northwest
1	8762027	8787094	loss	1	-	South
1	9528527	9534761	gain	1	-	Southwest
1	9987750	9997599	loss	2	-	North,Southwest
1	10554450	10563700	loss	3	-	South,Northwest,South
1	10970374	11065014	loss	1	-	Southwest
1	11142402	11306949	loss	1	-	Southwest
1	12484849	12489508	gain,loss	3	-	Southwest,South,Southwest
1	12755291	12767386	loss	1	-	South
1	12846641	12885445	loss	3	-	North,North,North
1	13396878	13405659	loss	3	-	South,Southwest,Southwest
1	13757605	13766201	loss	1	-	Northwest
1	14116203	14127963	gain	2	-	Southwest,Southwest
1	14285610	14287780	gain	1	-	North
1	14571690	14581471	gain	2	-	Southwest,Southwest
1	14954823	14975016	gain,loss	3	-	North,Southwest,North
1	15579607	15610038	loss	1	-	Southwest
1	15799548	15803326	loss	3	-	Southwest,South,South
1	15891860	15924609	gain,loss	2	-	South,South
1	15984544	15996851	loss	23	-	South,Southwest,South,Southwest,Southwest,Southwest,Southwest,Northwest,South,South,South,South,South,South,South,South,South,South,Southwest,Southwest,Southwest,Southwest,Southwest
1	16021282	16023240	loss	13	-	North,North,Southwest,Southwest,South,South,Southwest,North,North,North,South,South,Southwest
1	16048361	16097234	loss	1	-	South
1	16977474	16984564	loss	1	-	Southwest
1	17048198	17074824	gain,loss	2	-	Northwest,South
1	17438545	17496949	loss	1	-	South
1	20165566	20168463	loss	2	-	South,South
1	21296774	21341269	loss	1	-	North
1	21879680	21940683	loss	1	-	Southwest
1	22511328	22530484	loss	1	-	South
1	23534602	23547603	gain	1	-	Southwest
1	24657509	24837345	loss	1	-	South
1	24980365	24996946	loss	2	-	North,South
1	25316438	25336973	loss	1	-	Southwest
1	26214802	26232211	loss	1	-	South
1	26624111	26644526	loss	2	-	South,Southwest
1	26768798	26809747	loss	1	-	South
1	27072549	27205326	loss	1	-	Southwest
1	27214183	27221009	loss	2	-	South,South
1	27390245	27402147	gain	1	-	Southwest
1	27460341	27469186	loss	1	-	South
1	27749786	27770402	gain	6	-	Southwest,Southwest,Southwest,Southwest,Southwest,South
1	28384396	28404989	gain	2	-	Northwest,Northwest
1	28785551	28836741	gain,loss	2	GBE1	Southwest,South
1	28913936	28915088	gain	1	GBE1	Northwest
1	29648328	29686263	loss	1	-	South
1	30229465	30263673	loss	1	-	South
1	30606444	30614603	loss	1	-	South
1	30648159	30649769	gain	1	-	North
1	30744150	30753698	gain	1	-	South
1	30793677	30808443	loss	1	-	Southwest
1	30926029	30935109	gain	1	-	North
1	30946919	30960139	loss	1	-	Southwest
1	31182212	31214179	loss	1	-	South
1	31686841	31695808	loss	4	-	North,Southwest,Southwest,Southwest
1	32134740	32142914	loss	7	-	North,North,Northwest,Northwest,North,South,Southwest
1	32648969	32656512	gain	1	-	Southwest
1	32677998	32703629	loss	1	-	South
1	33208399	33243608	loss	1	-	North
1	34104998	34117734	loss	1	-	South
1	34177683	34207573	loss	2	-	Northwest,Southwest
1	35284117	35290729	loss	2	-	South,South
1	36064224	36069062	gain	1	-	Southwest
1	36267086	36273574	loss	1	-	Southwest
1	36293997	36308223	gain	1	-	Southwest
1	36675769	36703776	gain,loss	2	-	South,Northwest
1	36710870	36729816	loss	2	EPHA3	Southwest,Southwest
1	36836343	36887160	loss	1	EPHA3	North
1	37904993	37926751	loss	3	STX19	Southwest,South,South
1	38223665	38231920	loss	1	-	South
1	38584563	38595839	loss	1	-	South
1	38613687	38618819	loss	6	-	South,South,South,South,Southwest,Southwest
1	39311017	39341929	loss	9	-	South,Northwest,South,South,South,South,South,Southwest,South
1	40572207	40641684	gain,loss	3	-	North,Southwest,Southwest
1	40962307	40967217	loss	1	-	Northwest
1	41103772	41113221	gain	1	-	Southwest
1	41453013	41465449	gain	1	-	Southwest
1	42116347	42190693	loss	7	-	Northwest,South,Northwest,North,North,North,North
1	42199219	42201197	gain	2	-	Southwest,South
1	42253560	42266979	gain,loss	5	-	Northwest,North,North,North,South
1	42921050	42965649	gain	1	-	Southwest
1	44235900	44245035	loss	1	-	Southwest
1	44578314	44598077	gain	1	-	South
1	44683130	44743553	gain,loss	2	EFHB	Southwest,South
1	45038244	45052090	gain	1	-	Southwest
1	45160909	45167583	loss	1	-	South
1	45172930	45201192	gain	10	-	Southwest,Southwest,Southwest,Southwest,Southwest,South,Southwest,Southwest,South,Southwest
1	45817483	45824737	gain	1	-	Southwest
1	47612428	47640787	loss	2	-	Northwest,Northwest
1	47768423	47791700	loss	1	-	Southwest
1	47999319	48048146	loss	1	-	Southwest
1	48377246	48392076	gain	2	-	Northwest,Northwest
1	48505964	48529650	loss	1	-	Southwest
1	49217041	49220803	loss	6	-	South,Southwest,South,South,South,South
1	49557832	49578738	gain	1	-	North
1	49995553	50008434	gain	1	-	Northwest
1	50040614	50072631	loss	2	-	Northwest,Southwest
1	50610120	50616366	gain	2	-	North,Southwest
1	51392821	51403723	loss	1	-	South
1	52119241	52122517	loss	3	-	North,Northwest,North
1	52819373	52829367	gain	1	BBX	Northwest
1	55451071	55460924	loss	1	-	South
1	55888792	55891534	loss	3	-	South,South,Southwest
1	56498684	56505444	loss	1	-	Southwest
1	58435550	58449521	gain,loss	3	BOC	Southwest,Southwest,South
1	58683312	58705645	loss	5	SIDT1	North,Southwest,South,Southwest,Southwest
1	59123524	59139135	gain	1	-	Southwest
1	59904199	59941661	loss	1	-	North
1	60230214	60239462	gain	1	-	South
1	61186696	61189139	gain	1	LSAMP	Southwest
1	62165206	62171526	gain	2	LOC538060	Southwest,North
1	62552433	62616982	gain	1	-	North
1	64322900	64325180	gain	2	-	South,Southwest
1	65216588	65223738	loss	1	NR1I2	South
1	66313259	66323867	loss	1	STXBP5L	South
1	66454459	66462045	gain	1	STXBP5L	South
1	68174701	68211040	loss	1	SEC22A	Southwest
1	70749256	70782268	gain,loss	3	-	Southwest,North,North
1	74446695	74456850	loss	1	OPA1	Southwest
1	74810583	74917513	loss	2	-	South,South
1	75664393	75684301	loss	1	FGF12	South
1	76685573	76710926	loss	1	OSTN	North
1	77904173	77909250	gain	1	P3H2	Northwest
1	83218713	83238102	gain,loss	17	EPHB3	North,North,North,Northwest,Southwest,South,Southwest,Southwest,North,North,Southwest,Southwest,North,South,South,South,Southwest
1	83760081	83775860	gain	3	ABCC5	South,Northwest,Southwest
1	85719890	85721927	loss	2	-	Southwest,Southwest
1	88351669	88368820	loss	1	MFN1	South
1	88661493	88837209	gain,loss	3	KCNMB2,ZMAT3	North,Southwest,South
1	92013399	92022056	gain	1	-	Southwest
1	92326469	92328086	gain	1	-	Northwest
1	92469099	92495958	gain	1	-	Northwest
1	92685725	92689155	gain	1	-	Northwest
1	93084421	93093752	gain	1	-	Southwest
1	93319215	93355676	gain	1	-	North
1	93462266	93473626	gain	1	-	Northwest
1	93716184	93819471	gain,loss	94	NLGN1	Southwest,North,North,North,North,North,North,North,Northwest,Northwest,Northwest,Northwest,Northwest,Northwest,North,North,North,South,Northwest,Northwest,Southwest,Southwest,Southwest,Southwest,Southwest,Southwest,Southwest,South,South,South,South,Southwest,Southwest,Southwest,Southwest,Southwest,Southwest,Southwest,Southwest,Southwest,Southwest,Northwest,Northwest,Northwest,Northwest,Northwest…
1	94444382	94455637	loss	1	NLGN1	Southwest
1	94876596	94883794	loss	1	-	South
1	94912236	94988909	loss	1	-	Southwest
1	95064999	95081368	loss	1	-	South
1	97324405	97329236	loss	1	EIF5A2	Southwest
1	98472421	98506487	gain	1	-	Northwest
1	100151489	100161179	loss	2	GOLIM4	South,Southwest
1	101059284	101073098	loss	1	-	Southwest
1	101120315	101125608	gain	1	-	Southwest
1	101302911	101330295	loss	4	-	South,North,North,North
1	101367178	101413415	gain,loss	2	-	South,Northwest
1	101467375	101473950	loss	1	-	South
1	101527889	101586311	loss	2	-	South,South
1	102033767	102044827	loss	1	-	Northwest
1	102256975	102263966	loss	3	-	Southwest,Southwest,South
1	102942640	102950321	loss	1	-	Southwest
1	103154830	103183564	gain,loss	21	SI	North,South,South,South,South,Southwest,South,Southwest,Southwest,Southwest,Southwest,Southwest,South,South,South,South,South,Southwest,Southwest,Southwest,Southwest
1	103481415	103491568	loss	1	-	North
1	103616985	103619660	gain	1	-	North
1	104254031	104289099	gain	2	-	Southwest,Southwest
1	104430057	104460578	loss	1	-	Southwest
1	105108951	105137775	loss	1	-	South
1	105544439	105594113	gain,loss	4	-	Southwest,South,Southwest,Southwest
1	106723551	106730775	gain	2	OTOL1	Southwest,Southwest
1	110689655	110739077	loss	2	-	Southwest,Southwest
1	112258300	112282159	loss	1	KCNAB1	Northwest
1	112567181	112593811	gain	2	-	South,Southwest
1	112954168	112977913	loss	1	-	North
1	113219085	113244208	gain	9	-	North,North,North,North,North,North,North,Southwest,North
1	114715542	114724657	loss	1	-	Southwest
1	116332624	116337932	gain	1	MBNL1	North
1	119624353	119628301	gain	1	TM4SF4	Southwest
1	120029579	120055534	loss	1	HLTF	Southwest
1	121483788	121549693	loss	2	-	Northwest,Northwest
1	122196317	122207720	gain	1	-	Southwest
1	124033716	124043522	loss	2	-	Southwest,South
1	124283211	124315322	gain,loss	2	-	South,South
1	124898908	124922066	loss	2	-	North,North
1	125262310	125350385	loss	2	-	South,Southwest
1	125908455	125946386	loss	1	-	North
1	126570837	126573005	gain	1	SLC9A9	Southwest
1	126595867	126597196	loss	1	SLC9A9	Southwest
1	126851365	126855555	gain	2	-	South,Southwest
1	127518399	127527614	loss	1	-	Southwest
1	130623810	130626113	loss	11	KPNA6	Southwest,Southwest,South,Southwest,Southwest,Southwest,South,South,South,South,Southwest
1	132022909	132051224	gain	7	-	Southwest,Southwest,Southwest,Southwest,Southwest,Southwest,Southwest
1	132467763	132470233	gain	1	-	Southwest
1	133239293	133245034	loss	1	-	North
1	134675145	134692148	loss	3	-	Southwest,Southwest,South
1	135214304	135228188	loss	2	EPHB1	South,South
1	136239325	136292168	loss	1	-	North
1	136836691	136877884	loss	1	TOPBP1	North
1	137951832	137997391	loss	1	ACAD11,NPHP3,UBA5	Southwest
1	138921877	138923767	loss	1	-	Southwest
1	140476945	140483441	loss	5	ATP2C1	Southwest,South,South,Southwest,South
1	142810227	142819701	loss	1	-	South
1	143842485	143881397	loss	1	-	North
1	144032041	144038702	gain	1	ABCG1	Southwest
1	144786022	144791699	gain	1	CBS	North
1	146688705	146698933	gain	1	-	Northwest
1	146958083	147110229	loss	1	COL18A1,SLC19A1	North
1	147900221	147904338	gain	1	-	Southwest
1	150050992	150065547	loss	4	CBR1	Southwest,South,South,South
1	153060595	153063693	loss	1	-	Southwest
1	154816083	154826979	loss	1	-	South
1	155186108	155187485	gain	1	-	Southwest
1	155754863	155796563	loss	1	PLCL2	North
1	156238575	156284788	loss	1	TBC1D5	Southwest
1	156299273	156307595	gain	1	TBC1D5	Southwest
1	157155751	157173281	gain	2	SATB1	Southwest,Southwest
1	157196044	157225181	loss	2	SATB1	South,South
1	157922909	157925593	loss	1	-	North
2	116567	136345	loss	13	-	South,Southwest,Southwest,Southwest,South,Southwest,South,South,South,South,South,Southwest,Southwest
2	2520529	2535261	loss	26	-	Southwest,Northwest,Southwest,Southwest,Southwest,Southwest,South,South,Southwest,Southwest,Southwest,South,South,South,South,South,South,South,South,South,South,South,Southwest,Southwest,Southwest,Southwest
2	3899232	3909800	gain	1	-	Southwest
2	3932011	3982629	loss	1	-	North
2	4111495	4148001	loss	1	HS6ST1	North
2	4175091	4177824	gain	1	-	Southwest
2	6974670	6981386	gain	1	-	South
2	7753410	7762742	loss	1	-	South
2	8678684	8709766	loss	2	-	South,South
2	9388178	9430016	loss	1	-	Northwest
2	10118567	10152228	gain	1	-	North
2	10166949	10174040	loss	1	-	North
2	10445472	10446883	gain	1	-	Northwest
2	10780701	10805827	loss	2	-	Southwest,Southwest
2	11542384	11575622	gain	1	-	Southwest
2	11844224	11854277	gain	1	-	Northwest
2	11951895	11973387	loss	1	-	South
2	12060647	12072534	loss	2	-	South,South
2	12603855	12611904	gain	1	-	Southwest
2	12882505	12902297	loss	1	-	Southwest
2	13449177	13459346	gain	1	NUP35	Southwest
2	16607483	16637893	loss	1	-	Southwest
2	16893307	16943848	loss	1	-	South
2	18242286	18323831	gain	1	-	South
2	18617467	18623986	loss	1	-	South
2	19415250	19430770	gain	1	AGPS	Southwest
2	20032135	20063350	gain	1	-	Southwest
2	21774236	21811386	loss	1	ATF2	North
2	22666288	22723720	loss	1	OLA1	South
2	24604313	24618034	loss	1	HAT1	North
2	24806784	24860261	gain,loss	4	DYNC1I2	South,Southwest,South,South
2	25726425	25731123	gain	1	-	Southwest
2	25930901	26002605	loss	1	-	North
2	26708611	26745289	loss	1	FASTKD1,PPIG	South
2	28242514	28259483	gain	1	-	Southwest
2	31821846	31829541	gain	1	GRB14	Southwest
2	32173950	32183657	loss	1	-	Southwest
2	32839532	32855808	gain	2	-	Southwest,Southwest
2	33029738	33039272	loss	1	-	Southwest
2	33461587	33471080	loss	1	-	Southwest
2	34528063	34548560	gain	4	DPP4	South,Southwest,South,Southwest
2	35234967	35247208	loss	1	TANK	Southwest
2	37580002	37589177	gain	1	-	South
2	39052643	39056934	gain	1	-	Southwest
2	40876760	40895210	gain	1	-	Southwest
2	41014184	41034642	loss	1	-	South
2	41277238	41297414	gain	1	-	Southwest
2	41691100	41692419	loss	6	-	North,Southwest,Southwest,South,Southwest,Southwest
2	41783889	41865150	loss	3	GALNT13	Southwest,Southwest,Southwest
2	42588742	42590387	loss	1	-	Southwest
2	43455759	43458347	gain	2	-	Southwest,South
2	45218915	45229518	loss	2	-	South,South
2	46477034	46485436	loss	3	-	North,North,Southwest
2	47845367	47857335	loss	1	MBD5	North
2	49872451	49898809	gain	3	-	Southwest,Southwest,Southwest
2	50114928	50130815	gain	1	-	Southwest
2	51213768	51249009	loss	3	-	Southwest,Southwest,Southwest
2	53380506	53454126	loss	1	ARHGAP15	South
2	53991194	53999598	loss	14	-	Southwest,Southwest,South,Southwest,Southwest,Southwest,South,South,South,South,South,South,Southwest,Southwest
2	54859035	54920614	loss	1	-	North
2	55487997	55516329	loss	1	-	North
2	55603739	55701827	loss	1	-	Southwest
2	55722546	55736061	loss	1	-	South
2	55876484	56174814	loss	3	-	Southwest,Southwest,South
2	56322350	56597924	gain,loss	4	-	Southwest,Southwest,Southwest,South
2	56721862	56782406	loss	1	-	South
2	57102497	57129914	gain	1	-	Southwest
2	60448454	60453921	gain	1	-	South
2	60985154	60993155	gain	1	-	North
2	62293166	62307193	gain	1	-	North
2	63096039	63099689	loss	1	TMEM163	South
2	63500222	63505440	loss	1	-	Southwest
2	65310617	65405852	gain	1	-	North
2	67032416	67037565	loss	1	-	Southwest
2	67612537	67672172	gain	1	DPP10	North
2	67831637	67866565	loss	1	DPP10	North
2	68130472	68150651	loss	4	-	Northwest,Northwest,Northwest,Southwest
2	69293295	69314445	loss	2	-	North,North
2	70915630	70927787	loss	1	-	South
2	72849807	72885823	loss	1	-	South
2	73557136	73579405	gain	1	CLASP1	Northwest
2	74058514	74063186	gain	1	-	Southwest
2	74980388	74986038	loss	1	-	North
2	75704153	75712736	gain	1	-	Southwest
2	76260539	76300213	loss	2	-	Southwest,Southwest
2	77393440	77420390	gain	1	-	South
2	77620108	77634339	gain	1	-	North
2	77869427	77900295	gain	1	-	Southwest
2	77905337	77906902	gain	1	-	Northwest
2	78047203	78052056	gain	1	-	Southwest
2	78120605	78141993	loss	1	-	Southwest
2	78426483	78436325	loss	1	-	Southwest
2	78541457	78545093	gain	2	-	Northwest,Southwest
2	79793325	79871479	loss	1	GLS	Southwest
2	82245159	82252014	loss	2	-	North,North
2	82984400	83054006	loss	1	-	North
2	83270609	83275315	gain	1	-	North
2	84381563	84444271	loss	1	-	North
2	85549591	85555825	loss	1	-	Northwest
2	87443758	87454671	loss	3	-	Southwest,Southwest,South
2	89577166	89587500	gain	1	AOX1	South
2	91202908	91221891	loss	1	NOP58	South
2	93043589	93050333	loss	1	-	Southwest
2	93600676	93604744	loss	1	-	North
2	94200495	94202882	gain	1	-	Southwest
2	94421150	94423083	gain	1	-	North
2	94489308	94574351	loss	1	NRP2	North
2	96272205	96337033	loss	1	CREB1	Southwest
2	97884821	97890294	loss	1	MAP2	Southwest
2	98412253	98421774	gain	1	ACADL	Southwest
2	98480344	98509897	gain	9	-	North,Northwest,Northwest,Northwest,Southwest,North,North,North,Southwest
2	99070266	99082524	gain	1	-	Northwest
2	100237291	100277951	gain	2	-	Northwest,Southwest
2	100472225	100497596	loss	1	-	Southwest
2	100927709	100935749	gain	1	-	Northwest
2	101938200	101948525	loss	1	-	South
2	107175821	107277176	loss	2	CNOT9,USP37	Southwest,South
2	109818484	109847463	loss	1	-	Southwest
2	109908949	109918061	loss	2	-	South,South
2	110211704	110220463	gain	1	-	Southwest
2	110728923	110737588	gain	2	-	South,Southwest
2	113771881	113777253	loss	1	DOCK10	South
2	113849067	113852386	gain	1	DOCK10	South
2	115180898	115199206	gain	1	-	South
2	116957457	116963382	gain	1	-	Northwest
2	119140812	119146299	gain	1	-	North
2	120017960	120041833	gain	1	NCL	Southwest
2	120113274	120120172	gain	1	-	Southwest
2	124177025	124211492	loss	1	-	Northwest
2	124330343	124398570	loss	3	-	Northwest,Northwest,Southwest
2	124629063	124637058	gain	1	-	Southwest
2	127938818	127944851	gain	1	-	Southwest
2	129705588	129715376	gain	1	GALE,HMGCL,LYPLA2	Southwest
2	130200917	130204643	loss	5	-	North,North,Northwest,Northwest,North
2	130875029	130889387	gain	1	-	South
2	131156414	131321538	loss	1	-	North
2	131336443	131393741	loss	1	CDC42	North
2	131645417	131686594	loss	1	-	Southwest
2	131808385	131850200	loss	1	ALPL	North
2	132535004	132546724	gain	1	KIF17	North
2	133218586	133220453	gain	3	-	Southwest,Southwest,Southwest
2	134290377	134350850	loss	1	ALDH4A1	South
2	134368540	134377906	gain	1	ALDH4A1	South
2	134625757	134627024	gain	6	-	Southwest,Southwest,Southwest,South,South,South
2	134661176	134680325	gain	1	-	Southwest
2	134698907	134992895	gain,loss	3	-	Southwest,South,Southwest
2	135096060	135613910	gain,loss	23	ARHGEF10L	Southwest,South,Southwest,Southwest,South,South,Southwest,Southwest,Southwest,Southwest,Southwest,Southwest,Southwest,Southwest,North,Southwest,South,Southwest,South,Southwest,South,Southwest,Southwest
2	135740083	135887999	loss	1	MIR2358,PADI4,RCC2	Southwest
2	136163505	136179030	gain	1	ATP13A2	North
2	136310067	136317627	gain	1	-	Northwest
2	136382758	136389628	loss	1	-	Southwest
2	136410393	136437458	gain,loss	3	-	South,South,Northwest
2	136607064	136633667	loss	3	-	South,South,South
2	136686819	136908437	gain,loss	41	-	Southwest,North,Southwest,Southwest,Southwest,North,North,North,North,Northwest,Northwest,South,Northwest,Southwest,Southwest,South,Southwest,Southwest,Southwest,Southwest,Southwest,Southwest,Northwest,Northwest,South,Southwest,Northwest,North,North,North,South,South,South,South,South,Southwest,Southwest,Southwest,Southwest,Southwest,Southwest
3	25683	82937	loss	1	-	Southwest
3	671336	778807	gain	7	DCAF6,MPC2	North,North,Northwest,North,North,Southwest,Southwest
3	1226272	1230267	gain	1	-	Northwest
3	1667959	1704027	gain	2	DUSP27	Southwest,Northwest
3	1789043	1804117	loss	7	-	North,Southwest,Southwest,Southwest,South,South,South
3	2270957	2287978	gain	1	-	South
3	2396726	2454042	loss	2	-	South,Southwest
3	5319466	5328247	gain	1	-	South
3	6167783	6176650	gain	1	-	Southwest
3	6484129	6495486	gain	2	-	Southwest,Southwest
3	6604440	6639510	loss	1	HSD17B7	South
3	6695360	6699584	gain	1	DDR2	South
3	7483222	7505847	loss	2	-	North,Northwest
3	7642343	7663313	gain	1	-	Southwest
3	7957960	7966233	loss	1	-	Northwest
3	8635643	8682290	loss	3	-	North,North,Northwest
3	10029678	10030994	loss	1	DUSP23	North
3	10444586	10458671	gain,loss	2	-	North,North
3	11025127	11049407	loss	3	-	Southwest,Southwest,Southwest
3	11271018	11273957	gain	1	-	Southwest
3	11512266	11516579	loss	1	-	South
3	11613757	11617676	gain	1	-	Southwest
3	11884028	11908387	gain	1	-	Southwest
3	11962808	11975091	loss	21	-	South,Southwest,Southwest,Southwest,South,South,South,South,Southwest,Southwest,Southwest,Southwest,South,Southwest,South,South,South,South,South,South,Southwest
3	12018190	12124072	gain	3	CD1D	Southwest,Southwest,North
3	13339669	13420896	gain,loss	6	-	Northwest,Southwest,North,Southwest,South,North
3	13442537	13454424	gain	1	-	South
3	13657562	13675632	loss	2	-	South,South
3	13856059	13868081	gain	1	-	Southwest
3	14695941	14703843	gain	1	LMNA	Southwest
3	15134238	15335259	gain,loss	2	ASH1L,DAP3	North,North
3	15378349	15383115	loss	1	-	South
3	17642509	17677091	gain	1	-	Southwest
3	18535905	18539243	loss	2	-	South,South
3	19539750	19567418	gain	1	PI4KB,ZNF687	South
3	20017608	20078482	loss	1	CTSS,HORMAD1	South
3	20256075	20269114	gain	1	RPRD2	Southwest
3	20964087	20996369	gain	5	MGC134040	North,Southwest,South,Southwest,Southwest
3	21040171	21239099	gain,loss	4	-	Southwest,Southwest,Northwest,North
3	21313585	21387762	gain	1	-	Southwest
3	22466653	22471807	loss	2	-	South,South
3	23098959	23112143	gain	1	-	South
3	23515406	23534653	gain	1	-	South
3	25801086	25822926	loss	1	MAN1A2	South
3	26035770	26040115	loss	1	-	Northwest
3	26520985	26534887	gain	1	-	South
3	27498743	27503805	loss	1	-	Southwest
3	29392696	29405986	gain	1	-	Southwest
3	29581953	29597861	loss	4	-	Southwest,North,North,North
3	30019527	30046784	loss	1	MAGI3	South
3	30596830	30697700	loss	1	-	Northwest
3	31748152	31755127	loss	1	RAP1A	North
3	32517293	32578716	loss	5	-	South,South,Southwest,South,Southwest
3	34838523	34850708	loss	1	-	South
3	37611760	37746446	loss	1	-	Southwest
3	38062876	38069297	gain	1	-	Southwest
3	38079587	38127774	loss	2	-	South,South
3	38536070	38539264	loss	1	-	South
3	38541848	38545530	loss	3	-	South,South,South
3	40529468	40584261	loss	2	COL11A1	Southwest,Southwest
3	40901000	41038115	loss	1	-	North
3	41106969	41126751	loss	1	-	South
3	41635475	41639550	loss	1	OLFM3	Northwest
3	44532497	44537328	gain	1	-	Southwest
3	44602075	44651535	gain	1	-	South
3	46819397	46912185	loss	3	PTBP2	Southwest,South,Southwest
3	47213429	47235017	loss	1	-	Southwest
3	49229230	49235943	loss	3	-	South,Southwest,South
3	49241891	49262005	loss	25	-	South,Southwest,Southwest,Southwest,South,South,Southwest,South,South,South,South,South,South,South,South,South,South,South,Southwest,Southwest,Southwest,Southwest,Southwest,Southwest,Southwest
3	49679056	49711874	loss	1	ABCA4	North
3	52415820	52419257	gain	1	ZNF644	Southwest
3	52762932	52771506	gain	1	-	Northwest
3	53625840	53628690	loss	1	-	Southwest
3	53870627	53888555	gain	1	-	Southwest
3	54140836	54143848	loss	1	-	South
3	54251564	54253993	gain	19	GBP5	North,North,North,Northwest,North,North,Northwest,Northwest,Southwest,Southwest,Southwest,Southwest,Southwest,Northwest,North,North,Southwest,Southwest,Southwest
3	54343407	54346596	gain	1	-	Southwest
3	54369910	55017187	gain,loss	82	GBP4,GBP6	North,North,North,North,North,North,Northwest,Northwest,Northwest,Southwest,Southwest,Southwest,Southwest,Southwest,Southwest,Northwest,Northwest,North,South,Southwest,North,Southwest,South,South,South,South,South,South,South,Southwest,Southwest,Southwest,Southwest,Southwest,South,South,Southwest,South,Southwest,South,South,South,South,South,South,South,Southwest,Southwest,South,South,Southwest,S…
3	55641652	55646473	gain	1	-	North
3	58223976	58234463	loss	1	-	South
3	58594066	58646005	loss	1	-	Southwest
3	59710502	59771391	gain	1	CTBS	North
3	60308960	60322269	loss	1	-	Southwest
3	61785604	61804378	loss	1	-	South
3	61956991	61985699	loss	1	-	South
3	62529787	62565059	gain	1	-	Northwest
3	62628511	62738616	loss	3	ADGRL2	Southwest,Southwest,South
3	62934212	62935212	gain	1	ADGRL2	Southwest
3	64091111	64231123	loss	2	-	Southwest,North
3	64282008	64337510	loss	1	-	South
3	64695886	64772318	loss	1	-	North
3	64873937	64897906	loss	2	-	Southwest,Southwest
3	66265562	66278726	gain	1	-	South
3	67188601	67210565	loss	1	USP33	North
3	68678001	68691358	loss	1	-	North
3	69130312	69133871	loss	2	-	North,North
3	69151819	69164396	loss	2	-	South,South
3	69218004	69231601	loss	1	MSH4	South
3	69986760	70015022	loss	1	-	South
3	70104699	70125035	loss	3	-	North,North,Northwest
3	70286872	70313793	loss	1	-	South
3	71425386	71457713	loss	1	-	North
3	71855477	71876377	gain	1	-	Northwest
3	71921755	71998750	loss	1	-	South
3	72381331	72434154	gain	2	-	Southwest,South
3	73793189	73814136	loss	1	NEGR1	Southwest
3	76686681	76692560	loss	1	-	North
3	79589942	79606410	loss	1	MGC137454,PDE4B	Southwest
3	79670682	79732864	loss	1	MGC137454,PDE4B	Southwest
3	82313197	82373704	gain	2	EFCAB7,PGM1	Southwest,North
3	82609370	82632953	loss	1	-	South
3	83065500	83116209	loss	1	-	Southwest
3	83300195	83423985	loss	1	ATG4C	North
3	87087415	87088860	gain	1	FGGY	Southwest
3	88632772	88668204	gain	1	-	North
3	90696118	90704929	gain	1	-	South
3	93450015	93520990	gain,loss	3	LRP8	Southwest,South,Southwest
3	94354950	94363475	loss	1	-	Northwest
3	95853703	95881157	loss	1	-	Northwest
3	97045586	97049900	loss	3	-	North,North,Southwest
3	97383125	97392374	loss	1	-	North
3	99573913	99587531	gain	1	STIL	North
3	99811044	99836774	gain	4	CYP4A11	North,Northwest,Northwest,North
3	101469831	101510837	loss	1	-	Northwest
3	103756410	103766293	loss	2	-	Northwest,Northwest
3	104018843	104032563	gain	1	SVBP	North
3	104780223	104782593	loss	5	-	North,Northwest,Northwest,Southwest,Southwest
3	105702028	105739637	gain,loss	28	SCMH1	North,North,North,North,Northwest,Northwest,Northwest,Northwest,Southwest,Southwest,Southwest,South,Southwest,Southwest,Southwest,Southwest,Southwest,Northwest,North,North,North,North,North,North,North,South,Southwest,Southwest
3	110152987	110202242	loss	1	THRAP3	North
3	111772763	111787914	gain	1	-	Southwest
3	113996976	114003324	loss	1	UGT1A6	Southwest
3	114797789	114800885	gain	1	-	South
3	115532138	115616111	loss	2	-	Northwest,Northwest
3	115951555	115953445	loss	1	-	Southwest
3	116551733	116580756	loss	2	IQCA1	South,South
3	118059058	118090512	loss	3	ESPNL,SCLY	South,Southwest,Southwest
3	118608493	118616348	gain	1	-	North
3	119022089	119048887	gain,loss	2	-	Southwest,Southwest
3	119126949	119177155	loss	1	-	North
3	119258222	119261025	loss	1	-	Southwest
3	119275496	119276724	gain	1	-	North
3	119293482	119316690	gain	2	-	Southwest,Southwest
3	119522531	119564741	loss	1	-	Northwest
3	119627442	119632020	gain,loss	2	-	Northwest,Southwest
3	119666377	119737503	gain	1	NDUFA10	Northwest
3	119816455	120211603	gain,loss	33	COPS9,OTOS	Northwest,South,Southwest,Southwest,Southwest,North,North,North,Northwest,Northwest,Northwest,Southwest,North,South,Southwest,North,Southwest,Northwest,Southwest,South,North,North,North,North,North,North,South,South,Southwest,Northwest,Northwest,Northwest,Northwest
3	120303311	120367565	gain,loss	5	-	Southwest,Southwest,Southwest,Southwest,South
3	120403408	121305730	gain,loss	20	AGXT,ATG4B,BOK,D2HGDH,DTYMK,ING5,MIR149,MTERF4,PDCD1,PPP1R7,SEPT2,STK25,THAP4	Southwest,Southwest,Southwest,Southwest,Southwest,Southwest,North,North,South,Northwest,North,North,South,South,Southwest,South,South,Southwest,Northwest,Southwest
4	6094	746568	gain	6	VSTM2A	Northwest,North,South,North,Northwest,Northwest
4	762030	923590	gain,loss	5	-	Northwest,North,North,Northwest,South
4	972429	985653	gain	1	-	Northwest
4	1047205	1656012	gain,loss	11	-	Northwest,Southwest,Southwest,North,North,Southwest,North,Southwest,Southwest,North,Southwest
4	1669308	1993534	gain	1	-	Northwest
4	2005172	2037940	loss	1	-	South
4	2055363	2075116	gain	1	-	Southwest
4	2530010	2533123	loss	1	-	Southwest
4	2808329	3062305	gain,loss	2	-	North,Southwest
4	3712072	3752869	loss	1	-	South
4	4691403	4693149	loss	1	-	Southwest
4	4771831	4779686	loss	1	-	Southwest
4	5191680	5197455	gain	1	GRB10	Southwest
4	6621410	6648624	gain,loss	9	-	South,North,Southwest,Southwest,Southwest,Southwest,Northwest,Southwest,South
4	6864256	6884659	loss	1	-	South
4	7054501	7069300	loss	1	-	North
4	7211793	7219597	loss	1	-	North
4	7244574	7267128	loss	2	-	Southwest,Southwest
4	7756940	7768281	gain	1	-	Southwest
4	9019782	9026721	loss	4	-	Northwest,South,Southwest,South
4	9175665	9186322	gain	2	-	Southwest,South
4	9637636	9650862	gain	2	PEX1	Southwest,Northwest
4	14123796	14135558	loss	1	-	North
4	14393373	14397191	loss	3	SDHAF3	Southwest,South,Southwest
4	14586450	14594779	gain	2	-	North,Northwest
4	14907625	14915166	gain	1	-	South
4	15204720	15254370	gain	1	C1GALT1	Southwest
4	15484107	15523374	loss	2	-	Southwest,Southwest
4	16011192	16077388	gain,loss	11	-	South,Southwest,Northwest,South,South,Southwest,South,South,South,South,South
4	16222177	16234825	gain	1	-	Southwest
4	16478621	16489343	gain	1	-	Southwest
4	16507169	16520581	loss	1	-	Northwest
4	16706282	16724133	loss	23	-	Southwest,South,Southwest,Southwest,Southwest,South,South,South,Southwest,Southwest,Southwest,South,South,South,South,South,South,South,South,Southwest,Southwest,Southwest,Southwest
4	16829473	16839465	gain	1	-	Southwest
4	18250653	18270277	loss	1	-	South
4	18584904	18593278	loss	1	-	South
4	19850017	19857367	gain	1	-	Northwest
4	20460513	20464749	gain	1	-	South
4	20545562	20701989	loss	3	-	Southwest,North,Northwest
4	20883303	20894177	gain	1	-	Southwest
4	22159819	22192115	loss	1	-	Southwest
4	22212448	22217760	loss	2	-	South,South
4	22525409	22542756	loss	1	DGKB	South
4	22859120	22865014	gain	1	DGKB	Southwest
4	23710774	23732223	gain	1	AGMO	Southwest
4	24824291	24831553	loss	7	-	South,Southwest,South,South,South,Southwest,Southwest
4	25210432	25214284	gain	1	TSPAN13	Southwest
4	27876338	27894006	loss	1	-	Southwest
4	27980868	27985683	loss	1	-	South
4	28243455	28249822	loss	8	-	North,Northwest,North,Northwest,Northwest,Northwest,North,Southwest
4	28744454	28751390	loss	1	-	Southwest
4	28847032	28856481	gain	1	-	Northwest
4	29590651	29594061	gain	1	-	Southwest
4	30031590	30122859	loss	1	-	South
4	30441263	30696325	gain,loss	4	-	Southwest,Southwest,South,South
4	30733505	30765025	gain	1	-	Southwest
4	31150290	31165282	gain	1	-	Southwest
4	31262505	31268043	gain	1	-	Southwest
4	31310664	31349069	loss	2	-	South,South
4	31738259	31877969	loss	1	-	North
4	33030432	33064182	gain	1	-	South
4	33540612	33550157	loss	1	KIAA1324L	Southwest
4	34327647	34329841	loss	1	-	North
4	34710648	34759095	loss	1	-	North
4	34936415	35024177	loss	1	-	Southwest
4	35633627	35638154	gain	1	SEMA3D	Southwest
4	36488751	36497161	gain	1	-	Southwest
4	36766498	36789265	loss	1	SEMA3A	Southwest
4	36865652	36890725	gain	1	-	North
4	37223840	37235676	gain,loss	3	-	Southwest,Southwest,Southwest
4	37332354	37341832	loss	1	-	South
4	37405011	37423340	gain	1	-	Southwest
4	37553274	37557123	loss	1	-	Southwest
4	37608427	37619621	loss	1	-	South
4	38621158	38660809	loss	1	CACNA2D1	South
4	39277149	39413947	loss	3	-	Southwest,Southwest,South
4	39580162	39594302	loss	1	-	Southwest
4	39985793	40115150	loss	1	-	Southwest
4	41107291	41130890	loss	5	-	Southwest,Southwest,Southwest,South,Southwest
4	41507198	41522413	loss	1	-	Southwest
4	41831450	41840965	loss	1	-	South
4	42773887	45034444	gain,loss	4	ARMC10,CCDC146,DNAJC2,FGL2,GSAP,LRRC17,NAPEPLD,PHTF2,PMPCB,PSMC2,PTPN12,RELN,SLC26A5,TMEM60	Southwest,North,North,Southwest
4	45054839	45072215	loss	8	RELN	Southwest,Southwest,North,North,North,North,South,Southwest
4	45079239	45987278	loss	1	LHFPL3,ORC5,RELN	Southwest
4	46975403	46982930	loss	2	ATXN7L1	South,Southwest
4	47484110	47497878	loss	6	-	North,North,Southwest,North,North,North
4	47532919	47539595	gain,loss	4	-	Southwest,Southwest,Southwest,South
4	50787049	50816295	gain	5	TARP	Southwest,Southwest,Southwest,Southwest,Southwest
4	55564014	55681546	loss	1	GPR85,LOC100847946	North
4	56318897	56324082	loss	2	-	South,Southwest
4	56592528	56602874	loss	1	-	Northwest
4	58972371	58998553	loss	2	-	North,North
4	59606204	59667735	loss	2	-	South,South
4	60134070	60139740	gain	1	-	North
4	63894882	63982097	loss	1	BBS9	Southwest
4	64190913	64202219	gain	1	NT5C3A	Southwest
4	64272616	64324993	loss	2	KBTBD2	Southwest,North
4	64914161	64926156	loss	16	-	South,Southwest,North,South,South,South,South,South,South,South,South,Southwest,Southwest,Southwest,Southwest,Southwest
4	65375544	65389620	loss	1	-	Southwest
4	66007886	66013568	gain	1	-	Southwest
4	66017706	66031146	gain,loss	5	-	North,Northwest,Northwest,South,South
4	66292211	66414077	loss	1	MIR2419,NOD1,ZNRF2	South
4	66968392	66979591	gain	1	-	Southwest
4	69319727	69354897	loss	1	HOXA10,HOXA5,HOXA9,MIR196B	Southwest
4	72041417	72052613	loss	1	-	Northwest
4	73273937	73281353	loss	5	-	South,South,Southwest,South,South
4	73516701	73518942	gain	2	ZNF804B	South,Southwest
4	75016523	75104623	gain,loss	14	GTPBP10	North,North,North,North,North,North,Southwest,Southwest,Southwest,Southwest,Southwest,North,North,North
4	75174001	75189001	gain	2	-	Southwest,Southwest
4	75775365	75865309	gain,loss	2	-	Southwest,Southwest
4	77841970	77843064	gain	1	GCK	Southwest
4	79351754	79358782	gain	1	-	North
4	82193146	82202920	loss	1	POU6F2	Southwest
4	83168596	83245277	gain	1	AMPH	Southwest
4	83273349	83342163	gain	1	-	North
4	83409962	83463128	gain	57	-	Southwest,Southwest,Southwest,Southwest,Southwest,Southwest,South,Southwest,Southwest,Southwest,Southwest,North,North,Southwest,Southwest,South,South,Southwest,Northwest,South,Northwest,North,North,North,North,South,South,South,South,South,South,South,South,South,South,South,South,Southwest,Southwest,Southwest,Southwest,Southwest,Southwest,South,Southwest,Northwest,South,South,Southwest,North,Sou…
4	83579600	83600824	loss	8	-	South,Southwest,South,South,Southwest,Southwest,Southwest,Southwest
4	83697713	83713092	loss	1	-	Northwest
4	84103896	84153557	loss	1	-	South
4	84183337	84671292	loss	2	-	Northwest,Southwest
4	84698450	84708985	loss	1	-	Northwest
4	84714586	84734343	gain	2	-	Northwest,Southwest
4	85173044	85200593	gain	2	-	Southwest,Southwest
4	85510225	85521265	gain	1	KCND2	Southwest
4	85734291	85738894	loss	1	KCND2	South
4	86376250	86377360	gain	2	-	Southwest,Southwest
4	87497723	87507246	loss	1	FEZF1	South
4	87885111	87888631	loss	1	CADPS2	South
4	88162119	88167577	loss	1	-	Southwest
4	88192093	88199649	loss	1	TAS2R16	North
4	89088029	89100077	loss	2	-	South,South
4	89624510	89648770	gain	1	-	Southwest
4	90047701	90053413	gain	1	-	Southwest
4	90112253	90116510	loss	1	-	Southwest
4	90407999	90415012	gain	1	-	North
4	90629117	90635317	gain	1	-	Northwest
4	90699813	90705987	loss	19	-	Southwest,South,South,Southwest,South,South,South,South,South,South,Southwest,Southwest,Southwest,Southwest,Southwest,Southwest,Southwest,Southwest,Southwest
4	91095329	91100035	loss	2	-	South,Southwest
4	93975059	93987900	loss	1	AHCYL2	South
4	94222355	94228755	loss	1	-	Southwest
4	94269361	94365964	loss	1	NRF1	North
4	95802166	95974974	loss	10	MKLN1	South,South,North,Southwest,South,South,Southwest,Southwest,Southwest,Southwest
4	96508859	96516707	gain	1	-	South
4	96770424	96823498	loss	2	PLXNA4	North,South
4	97878959	97903366	gain	1	EXOC4	Southwest
4	99775747	99877016	gain	2	LOC514257	Southwest,North
4	99905388	99923879	gain	1	LOC514257	Southwest
4	100553565	100555316	loss	1	MTPN	North
4	100562856	100631850	loss	4	MTPN	Southwest,Southwest,Southwest,North
4	101288724	101367211	loss	7	-	South,South,South,South,South,Southwest,Southwest
4	102739978	102823219	loss	1	-	Northwest
4	105534184	105539269	gain	1	-	Southwest
4	105973753	105987885	loss	3	-	North,Southwest,North
4	105994555	106151011	gain,loss	46	CLEC5A	South,Southwest,Southwest,Southwest,South,South,South,South,South,North,Southwest,Southwest,Southwest,South,South,North,North,North,North,North,North,South,South,Southwest,Southwest,Southwest,South,South,South,Southwest,North,Southwest,Southwest,Southwest,Southwest,Southwest,Southwest,South,North,North,Southwest,South,South,North,Southwest,Southwest
4	106395416	106398878	gain	2	-	North,North
4	106642849	106765834	gain,loss	30	LOC509513	Northwest,Southwest,Southwest,Southwest,Southwest,Southwest,Southwest,Southwest,South,South,South,South,Southwest,Northwest,North,Southwest,North,South,South,Southwest,Southwest,Southwest,Southwest,North,South,Southwest,Southwest,Northwest,Northwest,South
4	106905592	106929344	gain	1	-	Northwest
4	107219556	107253901	gain	1	-	North
4	107915287	107939119	loss	1	-	North
4	108104143	108116035	gain	4	-	South,Southwest,Southwest,South
4	108141346	108171759	gain	29	-	North,Northwest,North,North,North,North,North,South,Southwest,Southwest,North,North,Northwest,Southwest,Southwest,North,North,South,Northwest,Northwest,North,Southwest,Northwest,North,North,North,North,Southwest,North
4	108216251	108381464	gain,loss	36	-	South,North,North,South,South,Southwest,Southwest,Southwest,Northwest,Northwest,North,North,North,North,North,North,North,South,South,South,Southwest,South,Southwest,South,South,South,South,South,Southwest,South,South,South,South,South,South,North
4	108488499	108497234	loss	1	-	Southwest
4	108805045	108816146	loss	5	TPK1	North,Northwest,Southwest,North,North
4	108999630	109039227	loss	1	-	South
4	109085439	109098126	gain	5	-	Northwest,North,South,Southwest,Southwest
4	109502681	109525625	loss	1	-	Southwest
4	109692893	109696945	gain	1	-	North
4	110165376	110179714	loss	1	-	Southwest
4	110268703	110270591	gain	1	-	Southwest
4	111328553	111341662	gain	1	-	South
4	111429061	111453056	gain	1	-	South
4	111661186	111663882	gain	1	-	North
4	112799506	112808114	gain	1	CUL1	Southwest
4	113198012	113210925	loss	2	-	South,South
4	113553884	113555764	gain	1	LRRC61	Southwest
4	113640635	113824662	gain,loss	28	GIMAP7,LOC511617	Southwest,South,North,South,North,North,North,Southwest,North,North,South,Southwest,Southwest,North,Northwest,Southwest,Southwest,Northwest,South,South,Southwest,North,North,Southwest,South,Southwest,North,Southwest
4	114113270	114118886	gain	1	-	South
4	114648661	114658807	gain	1	-	Southwest
4	114682680	114690876	gain	1	NUB1	Southwest
4	116544436	116615681	gain	1	-	Southwest
4	116625459	116642675	loss	2	-	Southwest,South
4	117055332	117073672	gain	1	DPP6	South
4	117237448	117245533	gain	1	DPP6	South
4	117404769	117408014	gain	1	DPP6	South
4	117905359	117911269	gain	1	INSIG1	Southwest
4	118132224	118168607	gain,loss	4	-	Southwest,North,North,Southwest
4	118495624	118507580	gain	2	-	Southwest,Southwest
4	118822765	118829592	loss	2	-	Southwest,Southwest
4	118884897	118891222	loss	17	-	South,Southwest,South,South,Southwest,Southwest,South,South,South,South,South,South,South,South,South,South,Southwest
4	119126379	119140770	gain	1	-	Southwest
4	119337948	119375076	loss	2	UBE3C	Southwest,Southwest
5	5101	382605	gain,loss	37	-	South,South,South,South,Southwest,Southwest,South,South,South,North,South,South,South,South,South,South,South,South,South,South,South,South,South,South,South,South,South,South,South,South,South,South,South,South,South,Southwest,Northwest
5	1808724	1825837	gain	1	-	Southwest
5	3370056	3389248	loss	1	-	North
5	3508141	3523286	gain	2	-	South,Southwest
5	3955736	3963422	gain	1	-	Southwest
5	4102468	4159657	gain	2	-	Southwest,Southwest
5	4199118	4205612	gain	1	-	North
5	5626620	5638151	loss	2	-	North,North
5	5893817	5913578	loss	1	-	Southwest
5	6319888	6321798	gain	1	-	South
5	6329577	6344757	loss	3	-	North,Southwest,North
5	7722094	7760512	loss	3	-	Southwest,Southwest,Southwest
5	7981068	7986854	loss	1	-	Northwest
5	8063248	8070063	gain	2	-	Southwest,Southwest
5	8270443	8287698	gain	1	-	Northwest
5	8851992	8862219	loss	1	SYT1	North
5	8877615	8896236	loss	1	SYT1	South
5	9338439	9383389	gain	1	PPP1R12A	Southwest
5	9762365	9933020	gain	7	-	North,Northwest,Northwest,North,Southwest,North,North
5	11080729	11085173	loss	1	-	North
5	11464705	11475162	gain	1	-	Southwest
5	13035547	13054388	loss	16	-	North,Southwest,Southwest,North,North,South,Southwest,Southwest,North,Southwest,Southwest,South,South,South,South,Southwest
5	13380703	13403654	loss	1	-	South
5	14037082	14063462	gain,loss	2	-	North,Southwest
5	14106647	14174145	loss	1	-	South
5	15696963	15713873	gain	1	-	Southwest
5	16765432	16780176	gain	1	-	Southwest
5	16875327	16906871	loss	1	-	Southwest
5	17347423	17371192	loss	1	-	Southwest
5	17555628	17567588	gain	1	-	Southwest
5	19375025	19377326	gain	1	POC1B	South
5	19830701	19854734	gain	2	-	Southwest,South
5	20229807	20236905	loss	1	-	South
5	20396101	20412587	loss	2	-	Southwest,Southwest
5	21377126	21396263	loss	1	-	Southwest
5	21655535	21660566	loss	1	-	Southwest
5	22507919	22563988	gain,loss	116	-	North,Southwest,North,South,North,North,North,North,North,North,North,Northwest,North,North,Northwest,Northwest,Southwest,Southwest,Southwest,Southwest,Southwest,Southwest,Southwest,Southwest,Southwest,South,South,South,South,South,Southwest,Southwest,Southwest,Southwest,Southwest,Southwest,Northwest,Northwest,Northwest,Northwest,South,South,South,Southwest,Southwest,Southwest,Northwest,North,Nor…
5	22593699	22600255	gain	1	-	South
5	22601454	22611968	loss	1	-	South
5	24440562	24451576	gain	1	-	Southwest
5	24974218	24981648	gain	1	-	Southwest
5	25325549	25520001	loss	2	MUCL1	North,North
5	26294175	26301071	loss	1	-	Southwest
5	27004466	27026460	gain	1	-	Southwest
5	29134747	29168501	loss	1	METTL7A	North
5	30485188	30548497	loss	1	SPATS2	Southwest
5	30573413	30590272	loss	2	-	Southwest,Southwest
5	31581436	31596991	loss	1	-	South
5	31682483	31695995	loss	5	-	North,Northwest,Northwest,Northwest,North
5	31896234	31947799	gain,loss	24	-	North,North,North,North,Northwest,Southwest,Southwest,Southwest,Southwest,Southwest,Southwest,North,North,Southwest,North,Northwest,Southwest,South,South,South,South,South,South,Southwest
5	32008914	32023722	loss	2	-	Southwest,South
5	33472529	33486314	gain	1	-	Southwest
5	33728867	33733483	loss	1	-	South
5	34959585	34967024	gain	1	-	Southwest
5	36297024	36299121	loss	2	TMEM117	Southwest,Southwest
5	39236995	39253567	gain	1	-	Southwest
5	39428702	39464753	gain	2	PDZRN4	Southwest,South
5	41517287	41528650	loss	4	SLC2A13	Southwest,North,North,North
5	41723257	41770927	gain,loss	3	-	South,North,South
5	41912219	41913821	loss	1	-	South
5	41982095	41983818	gain	1	KIF21A	Southwest
5	42212768	42250701	loss	8	-	South,Southwest,South,South,Southwest,South,South,South
5	44389444	44412621	loss	1	-	Southwest
5	44417351	44506573	gain	5	LOC781146	Southwest,Southwest,South,North,North
5	44647006	44663503	loss	3	-	Southwest,South,South
5	44957850	44970362	gain	1	-	Southwest
5	45099743	45116476	loss	1	-	Southwest
5	47300660	47305323	gain	1	-	Southwest
5	49485954	49593083	loss	1	MIR2285F-1,TBK1,XPOT	Southwest
5	50314511	50355362	loss	21	-	Southwest,Southwest,Southwest,Southwest,South,South,Southwest,Southwest,Southwest,Southwest,North,North,South,South,South,Southwest,Southwest,Southwest,Southwest,North,Southwest
5	50810271	50816898	loss	1	-	North
5	51206980	51313925	loss	1	MIRLET7I	Southwest
5	51784300	51791315	loss	1	-	Southwest
5	52185478	52500200	loss	2	-	Southwest,South
5	52613608	52622657	gain	1	-	Northwest
5	52765006	52775407	gain	1	-	South
5	53105539	53111306	gain,loss	2	-	South,South
5	53554507	53583936	loss	1	-	North
5	54383490	54399438	loss	1	-	Southwest
5	56251495	56259194	gain	1	KIF5A	Southwest
5	57985850	58356701	gain,loss	61	-	Southwest,South,South,South,South,Southwest,Southwest,Southwest,Southwest,Southwest,Southwest,Southwest,South,South,South,Southwest,Southwest,South,South,Southwest,Southwest,Southwest,Southwest,Southwest,South,South,Southwest,Southwest,Southwest,South,South,South,South,South,South,South,South,Southwest,Southwest,Southwest,Southwest,Southwest,Southwest,South,Southwest,South,Southwest,North,South,S…
5	58376266	58441130	gain,loss	70	-	South,North,North,Northwest,Southwest,Southwest,Southwest,Southwest,Southwest,Southwest,Southwest,South,South,South,South,Southwest,Southwest,Southwest,Southwest,Southwest,Southwest,Southwest,Southwest,Southwest,Southwest,South,South,South,Southwest,Southwest,South,South,South,South,South,South,South,South,South,South,South,South,South,South,South,South,South,South,South,South,South,South,South,S…
5	58817548	58860052	loss	1	-	North
5	58966295	59317374	gain,loss	64	-	North,Northwest,Northwest,Southwest,North,North,North,North,North,North,North,North,Northwest,Southwest,Southwest,Southwest,Southwest,Northwest,Northwest,Northwest,North,North,South,South,Southwest,Southwest,North,North,North,North,Southwest,North,North,Southwest,North,Northwest,Southwest,Southwest,Southwest,Southwest,South,North,Northwest,Northwest,North,Southwest,North,North,North,Southwest,Nor…
5	59421039	59648377	gain,loss	84	-	North,North,Northwest,Southwest,Southwest,Southwest,Southwest,Southwest,Southwest,Southwest,Southwest,South,South,South,South,South,South,South,South,Southwest,Southwest,Southwest,Southwest,Southwest,Southwest,Southwest,Southwest,Southwest,South,South,South,South,South,South,South,South,South,South,South,South,South,South,South,South,South,South,South,South,South,Southwest,Southwest,Southwest,Sou…
5	59775824	59813503	loss	8	-	Southwest,South,South,South,South,Southwest,Southwest,Southwest
5	59978129	59999377	loss	2	-	Southwest,Southwest
5	63495126	63501248	gain	2	ANKS1B	Northwest,Southwest
5	63673072	63682922	loss	1	-	North
5	64318254	64326741	loss	1	-	Southwest
5	65706399	65713172	gain	2	-	Southwest,Northwest
5	68794146	68803879	gain	1	SLC41A2	Southwest
5	68971615	69021863	loss	1	-	North
5	69131136	69210030	gain	1	C5H12orf75	North
5	70389586	70403136	gain	1	RFX4	Northwest
5	73185738	73190311	loss	3	-	Southwest,North,Southwest
5	74288348	74300703	gain	1	RBFOX2	Southwest
5	74565150	74591741	loss	1	-	Southwest
5	74870375	74880537	gain	6	-	South,South,Southwest,Southwest,North,North
5	75009823	75033818	gain	1	-	Southwest
5	76028838	76039469	gain	1	RAC2	Southwest
5	76653989	76811165	gain	3	SYT10	North,North,North
5	78193741	78206091	loss	2	-	South,Southwest
5	78568782	78578744	loss	2	AMN1	Southwest,Southwest
5	79941263	79954124	loss	6	-	North,North,Southwest,Southwest,North,South
5	80079593	80093169	loss	4	-	Southwest,North,North,Southwest
5	81605682	81690291	loss	1	CCDC91	Southwest
5	82011474	82058992	gain	1	-	South
5	82939361	82941016	loss	1	ARNTL2	South
5	83186297	83195714	gain	1	MED21	South
5	86899568	86925075	loss	1	SOX5	South
5	87553280	87554838	loss	4	-	Southwest,South,Southwest,Southwest
5	89953588	89961019	loss	1	-	South
5	91938390	91945442	loss	4	PIK3C2G	Southwest,North,Southwest,South
5	93215518	93231052	loss	1	-	Southwest
5	95127153	95134924	loss	1	RERG	South
5	95528807	95536136	loss	1	SMCO3,WBP11	North
5	98334098	98364400	loss	1	-	South
5	99065848	99108076	loss	10	T2R65A,TAS2R46	Southwest,Southwest,Southwest,South,Northwest,Southwest,Southwest,South,South,Southwest
5	99124804	99128798	loss	1	-	South
5	99138462	99207399	gain,loss	4	BOTA-T2R10B,T2R12	North,North,South,Southwest
5	99542086	99786004	gain,loss	24	KLRC1,LOC100336869	North,Southwest,Southwest,Southwest,South,South,Southwest,North,South,South,South,South,South,South,Southwest,Southwest,Southwest,Southwest,Southwest,Southwest,Southwest,Southwest,Southwest,South
5	100118022	100134646	gain	1	-	South
5	100539715	100552484	gain	1	-	North
5	100588164	100642451	gain	10	-	South,South,Southwest,Northwest,Southwest,Southwest,Southwest,South,Southwest,South
5	101788321	101805571	loss	1	DPPA3	South
5	101810586	101825253	gain	1	-	South
5	102375978	102688328	gain,loss	87	WC-7,WC1-12	Southwest,Southwest,Southwest,North,North,North,Northwest,North,South,Southwest,Southwest,North,South,South,South,North,North,Northwest,North,Northwest,Southwest,Southwest,Southwest,Southwest,South,South,South,South,South,Southwest,Southwest,Southwest,Southwest,Southwest,Southwest,South,South,Southwest,South,South,South,South,South,South,South,South,Southwest,Southwest,Southwest,Southwest,Southwe…
5	102773939	102954266	gain,loss	59	-	North,Southwest,Southwest,Southwest,Southwest,South,Southwest,South,Southwest,South,South,South,South,South,South,South,South,South,South,South,South,Southwest,Southwest,Southwest,South,South,South,Southwest,Southwest,Southwest,South,South,Southwest,South,Southwest,Southwest,South,South,South,South,Southwest,Southwest,Southwest,Southwest,South,Southwest,South,South,Southwest,Southwest,Southwest,S…
5	103105996	103468669	gain,loss	90	CD163L1,WC1-8,WC1.3	Northwest,North,North,Northwest,Northwest,Southwest,Southwest,Southwest,Northwest,North,North,South,South,Southwest,Southwest,Southwest,Southwest,Southwest,Southwest,Southwest,Southwest,Southwest,Southwest,Southwest,Southwest,South,Southwest,South,South,Southwest,North,North,North,North,Northwest,North,Northwest,Northwest,Southwest,South,Southwest,Southwest,Southwest,Northwest,Northwest,South,Sou…
5	103501107	103509207	gain,loss	2	-	North,North
5	103668851	103705379	gain,loss	17	C1RL	Northwest,Northwest,Northwest,Southwest,Northwest,Northwest,North,Southwest,Southwest,Northwest,Southwest,Southwest,Southwest,Southwest,Southwest,Southwest,Southwest
5	105137597	105139255	gain	1	-	Southwest
5	106322294	106326766	loss	1	-	Southwest
5	106333325	106342937	gain	1	-	South
5	110342273	110352758	gain	1	PICK1	Southwest
5	110682323	110735214	loss	1	DDX17,DMC1	South
5	110819154	110832008	gain	1	JOSD1,TOMM22	Southwest
5	112699086	112713010	gain	1	RBX1	South
5	114439481	114497646	loss	1	PACSIN2,TTLL1	South
5	114573194	114611577	loss	2	MCAT,TSPO,TTLL12	South,Southwest
5	114670572	114675956	gain	1	-	Southwest
5	115039452	115065290	gain,loss	15	-	North,North,Southwest,Southwest,Southwest,Southwest,Southwest,Northwest,Southwest,North,North,South,South,South,Southwest
5	115124841	115131814	gain	1	-	South
5	115698996	115710899	gain	2	-	Southwest,Southwest
5	116531589	116551079	gain	1	RIBC2	Southwest
5	116730610	116761341	gain	1	ATXN10	Southwest
5	117057912	117064730	gain,loss	2	-	Northwest,South
5	117194638	117196868	gain	1	PPARA	Southwest
5	117281795	117639815	gain,loss	212	-	North,Northwest,Northwest,North,Northwest,Southwest,Southwest,Southwest,South,South,Southwest,Southwest,Northwest,South,North,North,North,South,South,South,South,South,South,South,South,Southwest,Southwest,Southwest,North,South,Southwest,Southwest,Southwest,Southwest,Southwest,Southwest,Southwest,Southwest,Southwest,Southwest,Northwest,Northwest,Northwest,North,North,North,South,South,South,South…
5	118109413	118199901	gain,loss	4	TBC1D22A	North,South,South,Southwest
5	118245056	118293868	loss	2	TBC1D22A	South,Southwest
5	118324479	118341933	loss	1	TBC1D22A	North
5	118464007	118468637	loss	1	-	Southwest
5	118981782	118987299	gain	1	-	Southwest
5	119059946	119068775	gain	1	-	Southwest
5	119239292	119263466	loss	13	-	Northwest,Southwest,Southwest,North,North,North,Southwest,Southwest,North,South,Southwest,Southwest,North
5	119302209	119303541	loss	1	-	South
5	119430708	119531892	gain	2	FAM19A5	South,Southwest
5	119636624	120086415	gain,loss	17	ADM2,HDAC10,LMF2,MAPK11,MAPK12,MIOX,NCAPH2,ODF3B,PLXNB2,SCO2,SELENOO,SYCE3	Southwest,South,North,South,Southwest,South,Southwest,South,South,Southwest,Southwest,Southwest,Southwest,South,Southwest,Southwest,Northwest
5	120450063	120459328	gain	1	-	Southwest
5	120470247	120570053	loss	1	-	Southwest
5	120938878	120952667	loss	1	CRELD2	South
5	121175859	121183174	gain,loss	3	PANX2	Southwest,South,Southwest
6	104165	189098	gain	2	APELA	Southwest,Southwest
6	366352	423033	gain	3	-	Southwest,North,North
6	462518	515006	gain	3	-	North,North,Southwest
6	820049	852950	gain	1	-	Southwest
6	1072995	1112350	loss	8	-	Southwest,North,North,North,North,North,North,South
6	1298793	1305535	loss	1	-	South
6	1520054	1540046	loss	6	-	North,North,Southwest,Southwest,South,Southwest
6	1557145	1583422	gain,loss	4	-	Southwest,Southwest,Southwest,Southwest
6	2084530	2103328	gain	1	TMA16	Southwest
6	2412429	2464128	gain	3	NPY1R	South,Southwest,South
6	2601349	2658437	loss	1	NAF1	South
6	2926425	2935427	loss	2	-	South,Southwest
6	3181549	3217181	gain,loss	21	-	South,North,North,Southwest,Southwest,Southwest,Southwest,Southwest,Southwest,Southwest,Southwest,North,South,South,Southwest,Southwest,Southwest,Southwest,South,Southwest,Southwest
6	3614332	3624842	loss	7	-	Southwest,South,Southwest,Southwest,South,South,Southwest
6	3627341	3668053	loss	1	-	Southwest
6	4123642	4133245	loss	1	QRFPR	Northwest
6	4868243	4880955	gain	1	-	South
6	5288155	5298300	loss	1	-	Southwest
6	6502610	6816217	gain,loss	11	-	Southwest,Southwest,Southwest,Southwest,Southwest,Southwest,Southwest,South,South,South,Southwest
6	6831056	6902973	gain	9	PDE5A	Southwest,Southwest,Southwest,South,Southwest,Southwest,Southwest,South,South
6	6953200	6956876	gain	1	PDE5A	Southwest
6	9425428	9431516	loss	3	-	Southwest,South,Southwest
6	9870979	9877280	gain	2	-	North,North
6	10224043	10270302	loss	2	-	South,Southwest
6	10368315	10376300	loss	1	-	South
6	10460630	10473703	gain,loss	4	-	South,South,Southwest,Southwest
6	10796415	10973170	gain,loss	5	-	South,South,South,Southwest,Southwest
6	11033363	11038981	gain	1	-	Southwest
6	11148332	11154927	loss	1	-	Southwest
6	11230941	11239149	gain	1	-	Southwest
6	11300298	11323488	loss	1	-	Southwest
6	11436104	11528112	loss	2	-	Southwest,Southwest
6	11564121	11572762	gain	1	-	Northwest
6	11667673	11677082	loss	1	-	Southwest
6	11704613	11708937	gain	2	NDST4	South,South
6	12282881	12393055	loss	9	-	Southwest,Southwest,Southwest,Southwest,South,North,South,South,South
6	12599170	12600744	loss	1	-	South
6	12846571	12856335	loss	3	-	North,Northwest,North
6	13094889	13102525	gain	1	CAMK2D	Southwest
6	13427676	13429891	loss	1	-	North
6	17544456	17546589	loss	1	-	South
6	18450433	18467404	gain,loss	2	HADH,LEF1	Northwest,South
6	19590275	19636865	loss	1	-	South
6	20320204	20352445	gain	2	-	South,Southwest
6	20560968	20573052	loss	2	-	Southwest,Southwest
6	20808346	20821976	gain	1	-	Southwest
6	20910794	21043904	gain	1	PPA2	North
6	22998255	23006952	gain	1	-	Southwest
6	23464930	23503094	gain	1	MANBA	Southwest
6	24109647	24160500	loss	1	-	North
6	24177713	24454933	loss	1	-	Northwest
6	24877556	24887391	loss	2	PPP3CA	Northwest,Northwest
6	26086794	26114347	gain	1	DNAJB14,H2AFZ	Southwest
6	26586708	26607549	loss	4	-	South,South,Southwest,South
6	26669640	26694005	gain	1	ADH1C	South
6	27568399	27611985	loss	1	RAP1GDS1	South
6	28881507	28886142	gain	1	-	Southwest
6	28989049	28994000	loss	7	-	North,Southwest,South,South,South,Southwest,Southwest
6	30948909	30957171	loss	2	-	South,South
6	31936204	31938599	gain	1	-	Southwest
6	33085344	33144069	loss	5	-	South,Southwest,North,Southwest,Southwest
6	33352612	33353577	gain	1	-	Southwest
6	33366092	33605872	loss	1	-	Northwest
6	33857316	33875128	loss	1	-	South
6	33960967	33963088	loss	1	-	Southwest
6	34227459	34241304	gain	2	-	Southwest,Northwest
6	34465561	34492386	loss	3	-	Northwest,Southwest,Southwest
6	35455238	35461089	gain	1	CCSER1	North
6	35583368	35595646	loss	1	CCSER1	South
6	35608807	35629454	gain	1	CCSER1	Southwest
6	36137414	36159397	loss	1	MMRN1	South
6	36478801	36507250	gain	10	-	North,Southwest,South,South,South,Southwest,Southwest,South,Southwest,North
6	38388935	38416809	gain	3	-	Southwest,South,Southwest
6	38487018	38499573	loss	3	-	Southwest,Southwest,South
6	38834676	38870271	gain	1	LCORL	North
6	42305721	42311283	loss	2	-	North,South
6	43395705	43403772	loss	1	-	Southwest
6	43456453	43515929	loss	1	-	North
6	44814605	44819589	gain	1	-	Southwest
6	46584622	46596742	loss	1	-	South
6	48395893	48405714	gain	1	-	Northwest
6	49558141	49589801	loss	3	-	Southwest,South,Southwest
6	50092701	50097847	gain	2	-	Northwest,North
6	50493449	50500815	loss	1	-	North
6	50631684	50646138	gain	1	-	Southwest
6	51093135	51161365	gain,loss	2	-	North,North
6	52513627	52544597	loss	1	-	North
6	53445208	53794478	loss	4	-	Northwest,Northwest,Northwest,Northwest
6	54528106	54542920	loss	1	-	South
6	55620201	55643621	gain	3	-	Southwest,Southwest,North
6	55792200	55813853	loss	1	-	Southwest
6	55847709	55871064	loss	1	-	South
6	56106192	56130797	gain	4	-	Northwest,Northwest,Northwest,North
6	56241658	56506982	gain,loss	4	-	Southwest,Southwest,Southwest,Southwest
6	56605349	56607823	gain	1	-	Southwest
6	56705417	56707027	gain	1	-	Northwest
6	56948404	56980021	gain	1	-	South
6	57061947	57111827	gain	1	-	South
6	57331206	57334000	gain	1	-	Southwest
6	57532396	57540492	loss	2	-	South,Southwest
6	58038088	58040523	gain	1	-	Southwest
6	58292791	58304925	gain	1	-	Southwest
6	60058646	60065799	gain	1	WDR19	Northwest
6	63375293	64029702	loss	1	-	Southwest
6	65106842	65153378	gain	1	-	North
6	65828715	65865204	loss	1	-	South
6	65940020	65961129	loss	5	-	Southwest,Southwest,Southwest,South,South
6	66058561	66095649	loss	4	-	South,South,Southwest,South
6	66197452	66228416	gain,loss	2	GABRG1	Northwest,South
6	67578878	67606601	loss	1	GABRB1	South
6	68316330	68327026	gain	3	CNGA1	North,Southwest,South
6	68904846	68915932	loss	1	FRYL	South
6	70413518	70447147	loss	1	SCFD2	South
6	71519635	71540632	loss	1	-	South
6	71630923	72077236	gain	2	KIT	Southwest,North
6	72094797	72128229	gain	1	-	Southwest
6	73406880	73416355	gain	1	-	Southwest
6	73765592	73813315	loss	1	SPINK2	Southwest
6	74799665	74812949	loss	2	-	Southwest,Southwest
6	74839292	74844645	loss	1	-	Southwest
6	75539962	75555034	loss	1	-	Southwest
6	75949859	75951365	gain	1	-	South
6	76734259	76841051	gain,loss	4	-	Southwest,South,South,North
6	76932310	76964092	loss	2	-	South,South
6	77200404	77217074	loss	1	-	South
6	78568327	78592617	loss	1	-	South
6	78852933	78862493	loss	1	ADGRL3	Southwest
6	79865986	79887914	loss	1	-	Southwest
6	80205094	80217528	loss	1	-	South
6	80232706	80249371	loss	1	-	Southwest
6	80292751	80325577	loss	1	-	South
6	80501918	80510096	loss	1	-	South
6	80657477	80661370	gain	3	-	Southwest,Southwest,Southwest
6	80701893	80719452	gain	1	-	North
6	80741948	80755942	loss	4	-	Southwest,Southwest,Southwest,Southwest
6	80822976	80844880	loss	4	-	South,South,Southwest,Southwest
6	80892545	80896510	gain	1	-	Northwest
6	80996652	81001186	loss	5	-	Northwest,Southwest,Northwest,South,South
6	81113256	81122201	loss	1	-	South
6	81156868	81170090	loss	1	-	Northwest
6	81265502	81286240	loss	5	-	South,South,South,South,South
6	81495577	81540904	gain,loss	2	TECRL	North,South
6	81793326	81809906	loss	3	-	Southwest,Southwest,South
6	82344760	82386703	loss	1	-	South
6	82552852	82587025	gain,loss	2	-	North,North
6	83186065	83203318	loss	1	-	South
6	83852678	83864344	loss	1	-	Southwest
6	84149875	84191578	loss	4	-	Northwest,North,North,North
6	84252180	84258639	gain	3	-	Southwest,South,Southwest
6	84329553	84340706	loss	1	-	South
6	85894117	85909132	gain	1	-	South
6	86023316	86128615	gain	3	-	Southwest,South,Southwest
6	86136385	86142462	loss	2	-	Southwest,Southwest
6	86456033	86463525	loss	2	-	South,South
6	86753369	86756256	loss	12	-	Southwest,Southwest,Southwest,Southwest,Southwest,Southwest,Southwest,Southwest,Southwest,South,South,Southwest
6	88036202	88056636	loss	1	DCK	Southwest
6	88836125	88838658	gain	1	-	Southwest
6	88958861	88973755	gain	1	-	North
6	90188972	90202936	loss	1	-	Northwest
6	91485845	91493323	loss	1	-	Southwest
6	91541173	91543008	gain	1	-	Southwest
6	93024183	93027978	loss	1	-	Northwest
6	95325682	95365111	loss	2	BMP2K	Southwest,North
6	95951343	95966334	loss	1	-	Northwest
6	96055154	96059367	loss	4	-	North,Northwest,North,North
6	97305124	97326676	loss	1	C6H4orf22	South
6	98379845	98388082	loss	1	-	Northwest
6	99246926	99252589	gain	1	SCD5	South
6	100749731	100751752	gain	1	-	Southwest
6	100829143	100837318	loss	1	-	North
6	103425787	103513369	gain,loss	3	PTPN13	South,Southwest,Southwest
6	104010454	104017487	gain	1	HSD17B11	North
6	106495214	106503528	loss	1	ACOX3,NSG1	South
6	106781466	106933746	loss	1	NSG1	South
6	107017806	107025067	loss	1	NSG1	North
6	107212183	107220391	gain,loss	2	LRPAP1,NSG1	Southwest,South
6	107243184	107297984	gain	2	HGFAC,NSG1	South,North
6	107421027	107424115	loss	1	ZBTB49	South
6	107910061	108015260	gain,loss	2	ADD1,MFSD10,NOP14	Southwest,Northwest
6	108341933	108355687	loss	1	-	South
6	108451862	108719728	gain,loss	4	FGFRL1,HAUS3,MXD4	North,South,North,North
6	108724957	108746842	gain	3	FGFRL1,PIGG	North,Southwest,South
6	108766095	108879353	gain,loss	3	ATP5I,FGFRL1,PDE6B	Southwest,South,Southwest
6	109015645	109273365	gain,loss	9	CPLX1,DGKQ,FGFRL1,GAK,MIR2449,SPON2,TMEM175	South,Southwest,Southwest,Southwest,Southwest,South,South,South,South
6	109408470	109423100	loss	1	-	South
6	109637491	109709079	gain	2	FGFR3,TACC3	Southwest,South
6	110616264	110630083	gain	1	-	Southwest
6	111083808	111087600	gain	1	-	Southwest
6	111228030	111321399	gain	2	-	Southwest,North
6	111785353	111823347	loss	1	-	South
6	112737335	112750792	loss	1	-	Southwest
6	115749351	115776619	gain,loss	14	-	North,Southwest,South,South,South,South,Southwest,Southwest,Southwest,Southwest,Southwest,Southwest,South,Southwest
6	115937415	115953817	gain	1	FGFBP1	Southwest
6	118335401	118350048	loss	1	GRPEL1	Southwest
6	118455519	118504501	loss	1	-	North
6	118506134	118520810	gain	1	-	North
6	119053138	119071669	loss	1	AFAP1	South
6	119186531	119189080	gain	1	-	Southwest
6	119193596	119217879	loss	1	-	North
6	119258028	119332599	loss	1	-	North
6	119423837	119437258	gain	1	-	Southwest
7	195108	233662	loss	1	-	North
7	983878	989660	loss	10	RASGEF1C	Southwest,Southwest,Southwest,Southwest,South,South,South,South,Southwest,Southwest
7	2014877	2025551	loss	1	ADAMTS2	South
7	2223524	2252069	gain	1	ZNF879	Southwest
7	2280162	2285744	loss	2	-	Southwest,South
7	2660869	2665804	loss	1	-	South
7	4258837	4266556	gain	1	CERS1	South
7	5303928	5321151	gain	2	-	Southwest,Southwest
7	5435540	5440334	gain	1	-	Southwest
7	5475642	5481926	gain	2	COLGALT1	Southwest,Southwest
7	5624922	5639104	gain	2	-	Southwest,South
7	5872283	5890748	loss	1	MYO9B	South
7	6708218	6718398	gain,loss	6	-	Northwest,Southwest,South,Southwest,North,Northwest
7	8063018	8082902	gain	1	-	Southwest
7	9434503	9455452	loss	4	-	South,South,South,South
7	9485334	9504448	gain	1	-	Southwest
7	9558112	9576410	gain	1	-	Southwest
7	9659836	11091861	gain,loss	124	-	Southwest,Southwest,Southwest,Southwest,Southwest,North,South,Southwest,Southwest,Southwest,South,Southwest,North,Southwest,Southwest,Southwest,South,South,South,South,Southwest,Southwest,Northwest,Southwest,Southwest,Southwest,South,Southwest,Southwest,Southwest,Northwest,South,Northwest,Southwest,South,Southwest,Southwest,Southwest,South,South,South,South,South,South,South,South,South,South,Sou…
7	11136869	11332696	gain,loss	18	-	Southwest,Southwest,Northwest,Southwest,North,North,South,Southwest,Southwest,Northwest,South,Southwest,Southwest,Southwest,Northwest,Southwest,South,North
7	11819446	11975779	gain,loss	8	-	Southwest,Southwest,Southwest,Southwest,South,South,South,Southwest
7	12270763	12280879	loss	1	-	South
7	13168428	13172230	loss	1	-	South
7	14094559	14177517	loss	5	-	Southwest,Southwest,Southwest,Southwest,Southwest
7	14423308	14437715	loss	1	-	South
7	15083922	15102276	loss	12	-	South,South,North,North,Northwest,Northwest,North,North,Northwest,North,North,South
7	15118144	15126059	loss	2	-	South,North
7	15361832	15372702	loss	1	-	Southwest
7	15890091	15898885	loss	1	EIF3G,P2RY11,PPAN	North
7	16054798	16073843	gain	2	FDX1L,ICAM5,RAVER1	Southwest,Southwest
7	16277606	16283889	gain	1	ATG4D	Southwest
7	16519962	16588162	loss	1	DNM2,TMED1,YIPF2	North
7	17086793	17091952	gain	1	ECSIT	Southwest
7	18497954	18566035	gain,loss	44	-	North,Northwest,North,South,Southwest,North,South,Southwest,Southwest,Southwest,North,North,North,North,Northwest,Northwest,Northwest,Northwest,Northwest,Northwest,Northwest,South,Southwest,Southwest,Southwest,Northwest,Southwest,Northwest,North,North,North,North,North,North,North,North,South,Southwest,Southwest,Southwest,North,South,Southwest,Southwest
7	18570175	18590181	loss	1	-	North
7	18604217	18612156	loss	2	-	South,Southwest
7	21542670	21558133	gain	2	-	Southwest,Southwest
7	22455112	22463846	gain	1	-	South
7	23885782	24030923	loss	1	-	North
7	24319040	24321736	gain	1	CDC42SE2	South
7	25393127	25399301	gain	1	CHSY3	Southwest
7	25643425	26010594	gain	1	ADAMTS19	South
7	27790993	27795170	loss	1	-	Southwest
7	28901794	28913014	loss	2	-	North,North
7	28964560	29008223	loss	1	-	North
7	29569259	29627140	loss	3	-	North,North,North
7	31430915	31437983	loss	1	-	North
7	31835338	31847249	loss	2	-	South,South
7	32321317	32381598	loss	1	SNX2	North
7	33746267	33758198	gain,loss	2	-	Southwest,North
7	33800920	33817309	loss	2	-	Southwest,South
7	33819177	33822484	loss	1	-	Southwest
7	34010452	34018228	loss	2	-	South,South
7	34489470	34502451	gain	1	-	Southwest
7	34529298	34726062	gain	2	-	Southwest,Southwest
7	34850684	34852617	gain	1	-	Southwest
7	34926155	34940459	loss	3	-	Northwest,Northwest,Northwest
7	35312206	35318219	loss	1	-	Northwest
7	35910487	35918056	loss	1	-	Southwest
7	36642135	36649380	gain	1	-	Southwest
7	37145487	37150427	gain	1	-	Southwest
7	37621658	37628439	loss	1	-	South
7	37663110	37671133	loss	4	-	Southwest,Southwest,Southwest,Southwest
7	37941030	37947518	gain	2	-	South,South
7	38991494	39024312	loss	1	COMMD10	North
7	39191107	39206801	loss	1	ARL10,MIR1271,NOP16	North
7	41223948	41241356	loss	14	-	Southwest,South,South,South,South,Southwest,South,South,Southwest,South,South,South,South,South
7	41508585	41515924	loss	4	-	North,Northwest,Northwest,Northwest
7	42367910	42421638	gain,loss	9	-	South,South,Southwest,Southwest,South,Southwest,Southwest,Southwest,Southwest
7	42736530	43359066	gain,loss	28	-	Southwest,North,Northwest,Northwest,North,Northwest,Southwest,South,Southwest,Southwest,Southwest,Southwest,Southwest,Southwest,South,South,Southwest,Southwest,Southwest,Southwest,Southwest,Southwest,North,North,North,South,South,South
7	43487164	43505987	gain,loss	37	-	North,North,Northwest,Northwest,Northwest,Southwest,Southwest,South,Southwest,South,North,North,North,North,South,South,South,South,South,South,South,Southwest,Southwest,North,Northwest,South,Southwest,Southwest,Northwest,North,North,North,North,South,South,Southwest,Southwest
7	43529725	43534836	loss	8	-	North,South,South,South,Southwest,Southwest,Southwest,Southwest
7	43613957	43685994	loss	1	-	Southwest
7	44169192	44458713	gain,loss	75	-	Northwest,North,South,Southwest,Southwest,Southwest,Southwest,Southwest,Southwest,Southwest,South,South,Southwest,Southwest,Southwest,Southwest,Southwest,South,South,South,South,South,South,South,South,South,South,South,South,Southwest,Southwest,Southwest,Southwest,Southwest,Northwest,North,North,North,Northwest,Southwest,Southwest,Southwest,Southwest,Southwest,Southwest,Southwest,Southwest,South…
7	45020472	45033268	gain	1	CFD,PTBP1	Northwest
7	45162340	45170742	gain	1	ABCA7,CNN2	Southwest
7	45269207	45315772	loss	2	ATP5D,EFNA2	North,South
7	45698714	45879880	loss	1	ABHD17A,ATP8B3,CSNK1G2,REXO1,SCAMP4	North
7	46725491	46745210	loss	1	-	North
7	47779080	47921251	loss	2	C7H5orf24,CAMLG,SEC24A	North,Southwest
7	48103889	48176620	loss	1	-	North
7	49776857	49784694	gain	1	-	Northwest
7	50508444	50570829	gain	3	SPOCK1	Northwest,Northwest,Northwest
7	50883286	50914449	gain	1	-	Southwest
7	52224595	52267938	loss	1	MATR3,PAIP2	Southwest
7	53283899	53294667	loss	1	-	North
7	53536229	53664924	gain,loss	6	PCDHA13	North,Southwest,North,North,North,Southwest
7	53914710	53951205	loss	2	-	Southwest,Southwest
7	54103539	54199709	loss	3	PCDHGA2,PCDHGA8,PCDHGB4	Southwest,North,Northwest
7	54839973	55037685	loss	11	-	South,South,South,South,South,Southwest,South,South,South,South,South
7	56881559	56893408	loss	1	-	North
7	57201044	57204635	gain	1	YIPF5	North
7	58972187	58995312	loss	1	-	South
7	61740831	61743075	gain	3	-	Northwest,Northwest,Southwest
7	63945578	63949161	gain	1	-	Southwest
7	64638445	64705407	gain,loss	3	FAT2,SLC36A1	Southwest,North,Southwest
7	65301018	65369840	loss	1	-	North
7	65653028	65663453	loss	1	-	South
7	65944021	65955548	loss	2	-	North,North
7	66018915	66028838	loss	4	-	Northwest,Northwest,Southwest,North
7	69283501	69321686	loss	2	-	South,South
7	69633398	69637549	gain	1	SGCD	Southwest
7	70178506	70342878	gain,loss	4	HAVCR1,TIMD4	North,Northwest,South,Southwest
7	70565654	70790831	gain,loss	9	-	Southwest,Southwest,North,Northwest,Southwest,Southwest,Southwest,North,Southwest
7	70802962	70816154	gain,loss	4	-	Northwest,Southwest,North,North
7	71418180	71477237	loss	1	CLINT1	Southwest
7	72937172	72985393	loss	2	UBLCP1	Southwest,North
7	74241339	74255065	gain	1	-	Southwest
7	75111510	75198519	loss	1	GABRB2	South
7	75626861	75688729	loss	1	-	Southwest
7	76522865	76553668	loss	2	-	Southwest,South
7	79015148	79021739	loss	1	-	South
7	79286849	79327871	loss	1	-	Southwest
7	80446734	80481358	loss	1	-	Southwest
7	80552641	80561842	loss	1	-	South
7	82790046	82831374	gain	1	RARS	Northwest
7	82869006	82871025	gain	1	ZFYVE16	South
7	85126459	85127485	gain	2	-	Southwest,Southwest
7	86989787	87108583	gain,loss	3	-	Southwest,South,North
7	87113645	87138748	loss	22	-	North,North,North,Northwest,Northwest,North,North,Northwest,Southwest,Southwest,Southwest,North,North,North,North,North,North,Southwest,Southwest,Southwest,Southwest,Southwest
7	87441717	87457363	loss	3	-	Southwest,South,North
7	87507301	87533591	loss	7	-	South,South,South,South,South,Southwest,South
7	87584529	87612652	gain	1	-	South
7	87634691	87649859	gain	1	-	Southwest
7	87889035	87901651	gain	1	-	Southwest
7	88273984	88298220	loss	7	-	Southwest,South,Southwest,South,Southwest,Southwest,Southwest
7	89366373	89388323	loss	1	RASA1	Southwest
7	92160019	92632861	gain,loss	12	CETN3,LYSMD3,MBLAC2,POLR3G	Northwest,Southwest,Southwest,South,Southwest,Northwest,Southwest,Southwest,Southwest,Northwest,Northwest,Southwest
7	93785757	93797920	loss	1	-	Southwest
7	93849908	93877993	loss	2	-	South,South
7	93935289	93944813	gain	1	-	Southwest
7	93966035	93976861	loss	1	-	South
7	94418774	94488451	loss	2	-	Southwest,South
7	94580367	94608904	gain,loss	2	-	Southwest,South
7	95593055	95605021	gain	1	-	South
7	96254960	96504336	gain	1	SLF1	North
7	98589740	98594835	gain	3	ERAP1	South,South,South
7	98617636	98621132	gain	1	ERAP1	Southwest
7	99050660	99068431	loss	2	-	South,South
7	99113453	99116654	loss	8	-	North,Northwest,Northwest,North,Northwest,Southwest,Northwest,Southwest
7	99321502	99328261	gain,loss	34	-	North,North,Northwest,Southwest,Northwest,Southwest,Southwest,Southwest,Southwest,South,Southwest,Southwest,Southwest,Southwest,Southwest,Southwest,South,North,South,South,South,South,South,South,South,South,Southwest,Southwest,South,Southwest,North,South,Southwest,Southwest
7	99535324	99565455	loss	1	-	Southwest
7	99776747	99788197	loss	1	-	South
7	100041017	100047382	gain	1	-	North
7	100210254	100218386	gain	1	-	Southwest
7	100497689	100525194	loss	1	CHD1	North
7	100624993	100643006	gain	1	-	Southwest
7	101691806	101698028	loss	1	-	South
7	102242251	102250791	gain	1	FAM174A	Northwest
7	102314616	102321295	loss	1	-	South
7	102556989	102619574	loss	1	-	Northwest
7	103051958	103067636	loss	1	-	South
7	104391435	104433807	gain	1	PAM	Northwest
7	105022918	105030315	gain	1	-	Northwest
7	105489817	105543439	loss	2	-	South,Southwest
7	105640205	105655947	gain	1	-	Southwest
7	105719613	105736242	loss	1	-	South
7	106429539	106450616	loss	1	-	South
7	106460433	106476048	loss	1	-	North
7	106547342	106560917	loss	2	-	Northwest,North
7	107218146	107226423	loss	1	-	North
7	107498404	107503019	loss	1	-	Southwest
7	107579590	107633971	loss	1	-	South
7	107875207	107889488	loss	1	-	Southwest
7	108116141	108128466	gain	2	-	Northwest,Southwest
7	108220230	108222853	gain	1	-	Southwest
7	109699009	109717145	loss	2	-	South,Southwest
7	109866281	109887563	gain	1	-	South
7	109968017	110014198	loss	1	-	South
7	110049880	110058936	loss	1	-	South
7	110062646	110067429	loss	1	-	South
7	110859831	110867479	gain	1	FER	Southwest
7	110976442	111013401	loss	2	-	South,South
7	111574646	111583400	loss	1	MAN2A1	Southwest
7	112308398	112332342	gain	1	-	Southwest
8	135066	160846	gain	1	MFSD14B	Northwest
8	185363	356238	gain	1	ANXA10,MFSD14B	Northwest
8	1439355	1447962	gain	1	CLCN3	Southwest
8	2324389	2335895	loss	1	-	Southwest
8	2597488	2609118	loss	1	-	North
8	2652865	2661979	loss	1	-	Southwest
8	3054537	3104596	loss	1	-	South
8	5132142	5155207	loss	21	GALNTL6	North,South,Southwest,Southwest,Southwest,Southwest,South,South,Southwest,Southwest,Southwest,Southwest,Southwest,Southwest,South,Southwest,South,South,South,South,South
8	6555484	6564960	loss	5	-	North,Southwest,Southwest,South,Southwest
8	6619357	6625642	gain	1	-	Northwest
8	8971697	8981220	gain,loss	2	MSRA	Southwest,North
8	11920518	12014017	loss	2	-	South,South
8	12209991	12231523	gain	2	-	South,Southwest
8	12337463	12385690	loss	1	-	North
8	12440991	12498395	gain,loss	51	-	Northwest,North,North,North,North,North,Northwest,North,North,North,Northwest,Southwest,Southwest,Southwest,Southwest,Southwest,Southwest,Southwest,Southwest,Southwest,Southwest,Southwest,Southwest,Southwest,Northwest,Northwest,South,South,Southwest,North,North,North,North,South,South,South,South,South,South,Southwest,Southwest,Southwest,Southwest,Southwest,Southwest,Southwest,Southwest,Southwest…
8	12983574	13042765	loss	1	-	North
8	13102089	13158037	gain,loss	2	MIR2285M-5	South,North
8	13342084	13356267	gain	1	-	Southwest
8	13977769	13989331	loss	1	-	Southwest
8	14698707	14774978	gain	1	-	South
8	15372731	15387156	loss	9	-	Southwest,North,Northwest,Northwest,Northwest,Southwest,North,North,North
8	16218723	16222390	gain	1	-	South
8	16410423	16470816	gain	1	-	Southwest
8	16515875	16714697	gain	1	C8H9orf72	Southwest
8	16771857	16949464	gain	1	MOB3B	Southwest
8	16978848	17095243	gain	1	TEK	Southwest
8	17147385	17397736	gain	1	CAAP1,IFT74,LRRC19,PLAA	Southwest
8	17489044	17670795	gain	1	-	Southwest
8	17687927	17804332	gain	1	-	Southwest
8	17853744	18771504	gain,loss	5	-	Southwest,Southwest,Southwest,Southwest,Southwest
8	18844198	19009051	gain	1	-	Southwest
8	22717626	22747712	gain	1	-	North
8	22932796	23078877	gain,loss	8	IFNAC,IFNAH	North,Northwest,North,North,North,Southwest,North,North
8	23185471	23207551	gain,loss	5	-	North,Southwest,Southwest,South,Southwest
8	23232277	23258079	gain	2	-	Southwest,Southwest
8	30388084	30407640	loss	3	-	Southwest,North,Southwest
8	30430771	30433135	gain	1	-	Southwest
8	31131528	31173711	loss	1	MPDZ	North
8	32054593	32067037	loss	2	-	Southwest,Southwest
8	32134309	32160262	gain,loss	3	-	Southwest,North,Southwest
8	32882440	32951672	loss	1	-	Southwest
8	32961137	32968374	loss	5	-	Northwest,North,North,Southwest,North
8	33114798	33145208	loss	1	-	Southwest
8	33287680	33300164	gain	1	-	North
8	33306991	33310704	loss	1	-	Southwest
8	33348401	33395068	loss	1	-	South
8	33614550	33634826	loss	1	-	North
8	33719567	33744906	gain,loss	14	-	Southwest,Southwest,South,Southwest,Southwest,South,South,South,South,South,South,Southwest,Southwest,Southwest
8	34325330	34512048	loss	2	-	Northwest,South
8	34918817	34922871	gain	1	-	Southwest
8	35408681	35452560	loss	1	-	Northwest
8	35606833	35621195	loss	2	-	Southwest,Southwest
8	37090079	37101338	gain	1	-	Southwest
8	38007696	38022636	loss	1	-	South
8	39992196	39995181	gain	1	RCL1	Southwest
8	40268791	40278439	loss	4	-	North,North,Southwest,Southwest
8	42258888	42279814	gain	1	-	Southwest
8	44934828	44944671	loss	10	-	North,Northwest,Northwest,Northwest,Southwest,Northwest,Northwest,North,North,North
8	46105276	46111407	loss	4	-	North,Southwest,South,Southwest
8	46154811	46174716	loss	1	PTAR1	Southwest
8	47862109	47870020	loss	1	-	North
8	49000583	49014962	loss	1	-	Southwest
8	50320967	50337129	loss	1	-	Southwest
8	51375084	51380933	gain	1	-	North
8	53486832	53501266	loss	1	-	Northwest
8	53911704	53934275	loss	1	GNA14	Northwest
8	54067690	54070862	gain	1	GNAQ	Southwest
8	54394082	54404975	loss	1	-	Southwest
8	60509914	60539329	loss	1	-	Southwest
8	61611460	61664521	gain,loss	6	ZCCHC7	North,North,North,North,South,Southwest
8	61722264	61758919	gain	1	ZCCHC7	North
8	61777605	61807414	loss	1	ZCCHC7	South
8	65868483	65929979	gain	2	-	North,North
8	65983560	65989352	gain	1	-	Southwest
8	66166757	66171277	gain	1	-	South
8	66656476	66669744	loss	1	-	Southwest
8	67553800	67632137	gain	1	-	Southwest
8	68477075	68489466	loss	1	-	South
8	70252582	70344673	loss	2	PPP3CC	South,Southwest
8	70404326	70408202	gain	1	-	Southwest
8	70694194	70701096	gain	1	PEBP4	Southwest
8	72651343	72664207	loss	1	-	Southwest
8	75416673	75424238	loss	11	-	Northwest,Northwest,Southwest,Southwest,Southwest,Southwest,Southwest,Southwest,Northwest,South,South
8	76279097	76289594	loss	1	-	Southwest
8	76913873	76933818	gain	1	-	Southwest
8	77675650	77687415	loss	5	-	North,North,North,Southwest,North
8	79569641	79587511	gain	1	-	Southwest
8	82244234	82251437	gain	1	DAPK1	Southwest
8	83212499	83218745	gain	1	FANCC	Southwest
8	84680966	84682673	gain	1	CDC14B	Southwest
8	89098625	89109601	loss	1	-	Northwest
8	89271655	89290482	loss	1	-	North
8	89344276	89372398	gain	1	-	North
8	90241724	90255814	loss	1	SEMA4D	South
8	91548755	91559681	gain	1	-	Southwest
8	93154633	93160134	loss	1	-	Southwest
8	93592793	93732175	loss	2	-	Southwest,North
8	93873095	93890191	loss	6	-	Northwest,Northwest,Southwest,South,Southwest,Southwest
8	93966165	93971800	loss	3	-	Southwest,South,South
8	93991362	94000479	loss	1	-	South
8	94368736	94413416	loss	3	-	South,Southwest,South
8	94556246	94701704	loss	3	-	North,South,South
8	94793275	94831146	loss	1	-	Southwest
8	94886460	94893598	loss	3	-	South,South,South
8	95843835	95953799	loss	2	-	Southwest,North
8	96129918	96187327	loss	24	-	North,North,North,North,North,North,Northwest,Northwest,Southwest,North,Southwest,Southwest,North,North,Northwest,Southwest,Southwest,Southwest,North,North,North,North,North,North
8	103401101	103412166	loss	1	LOC534155	South
8	104992321	104996725	gain	1	-	Southwest
8	105168710	105226498	gain	3	COL27A1,ORM1	Northwest,Southwest,Northwest
8	105256615	105273649	gain	3	COL27A1	Northwest,Southwest,Northwest
8	107771967	107777689	gain	1	-	South
8	108451362	108455373	loss	1	-	Southwest
8	109377421	109395725	loss	1	-	North
8	110815784	110901487	gain	1	-	Northwest
8	112148203	112215826	gain	2	PHF19,TRAF1	Southwest,Southwest
9	10049	124480	gain	3	-	North,North,South
9	837440	855094	loss	3	-	Southwest,South,South
9	2106456	2112235	loss	2	-	South,Southwest
9	2246104	2250122	loss	3	-	Northwest,North,North
9	2716099	2756272	loss	2	-	South,Southwest
9	2911150	2917810	loss	1	-	South
9	3243313	3267709	loss	1	-	Southwest
9	3337249	3347894	gain	1	-	Southwest
9	3405553	3473424	loss	13	-	South,Southwest,South,Southwest,South,Southwest,Southwest,South,South,South,South,South,Southwest
9	3831868	3909782	loss	4	-	South,South,Southwest,South
9	3919639	3929157	gain	1	-	Southwest
9	4169860	4178653	gain	1	-	Southwest
9	4283263	4296300	loss	1	-	South
9	4374671	4386831	loss	8	-	North,South,South,Southwest,South,South,Southwest,Southwest
9	4477071	4543688	loss	2	-	South,Southwest
9	4550317	4568869	loss	5	-	South,Southwest,South,South,Southwest
9	5021874	5030163	gain	2	-	Northwest,Southwest
9	5048416	5063572	loss	1	-	Southwest
9	5610931	5619077	loss	9	-	North,Northwest,North,Southwest,Southwest,Southwest,North,South,Southwest
9	5676158	5690421	gain	1	-	Southwest
9	5893393	5917409	loss	3	-	South,South,South
9	6225419	6279068	loss	1	-	North
9	6437384	6486918	gain,loss	2	-	South,Southwest
9	6581699	6597289	loss	1	-	North
9	6957827	6967999	gain	2	-	Southwest,Southwest
9	7014370	7066901	loss	2	-	South,South
9	7245015	7252884	gain	1	-	South
9	7532704	7540073	gain	1	-	Southwest
9	7715676	7731439	loss	1	-	South
9	8967952	8984914	gain	1	MIR450B	Southwest
9	9049268	9061265	loss	3	-	South,South,South
9	9275271	9286132	loss	1	-	North
9	10024334	10038186	loss	1	-	South
9	11767974	11783380	loss	1	-	South
9	13829075	13842513	loss	1	-	South
9	13909227	13937504	gain	8	-	Southwest,Southwest,North,Southwest,South,Southwest,Southwest,Southwest
9	13975440	13992239	loss	11	-	North,South,North,Southwest,Northwest,Southwest,North,North,North,Southwest,Southwest
9	14236198	14249791	gain	2	-	Southwest,Southwest
9	14596844	14652556	loss	1	-	South
9	15045716	15049155	gain	1	COX7A2	Southwest
9	16349724	16379226	gain	1	-	Southwest
9	16602699	16613842	loss	1	-	North
9	16754342	16760667	gain	1	-	Southwest
9	17019870	17042287	gain,loss	10	-	Southwest,Southwest,Southwest,South,South,Northwest,South,South,South,South
9	17242764	17267913	loss	8	-	North,Southwest,Southwest,Southwest,North,Southwest,Southwest,South
9	17413825	17420593	loss	1	-	South
9	17754227	17765225	loss	1	-	Northwest
9	18341022	18343956	gain	1	-	South
9	18379655	18389913	gain	5	-	South,South,Southwest,Southwest,South
9	19133508	19181297	loss	1	-	South
9	23301639	23311523	loss	1	-	South
9	23603450	23608920	loss	1	-	South
9	25600361	25654778	loss	1	HINT3,TRMT11	Southwest
9	27283481	27306047	loss	1	NKAIN2	Southwest
9	27516026	27560329	loss	2	-	South,South
9	28174206	28175386	loss	1	-	South
9	28324294	28402581	gain	1	-	Northwest
9	28845214	28854343	loss	1	-	Southwest
9	29414320	29437698	loss	1	-	Southwest
9	29649665	29691771	gain	1	-	South
9	29777528	29804578	loss	11	-	Southwest,South,Southwest,Southwest,South,South,South,Southwest,Southwest,Southwest,Southwest
9	30263355	30294786	loss	1	-	Southwest
9	30932163	30976750	loss	8	-	Northwest,Northwest,North,North,North,North,North,North
9	31107969	31123508	loss	10	-	Southwest,South,Southwest,Southwest,South,Southwest,Southwest,Southwest,Southwest,Southwest
9	31632846	31656782	loss	1	-	South
9	32055997	32065074	loss	1	-	South
9	32381011	32383662	loss	1	-	South
9	32482479	32488034	gain	1	-	Southwest
9	34488147	34499841	gain	1	-	North
9	34530505	34548906	loss	1	SULT1C4	South
9	35028074	35032307	loss	1	-	South
9	35547348	35561155	loss	1	-	South
9	35606656	35617762	loss	2	-	Southwest,South
9	36724826	36726252	gain	1	HS3ST5	Southwest
9	40722908	40732420	gain	1	-	South
9	42366554	42395041	loss	1	SNX3	South
9	43646439	43949613	gain,loss	2	QRSL1,RTN4IP1	North,Northwest
9	44184228	44201436	loss	1	ATG5	South
9	44345368	44384391	loss	1	PRDM1	North
9	45319473	45470496	gain	2	POPDC3	Northwest,Northwest
9	46940856	46988665	gain,loss	2	-	South,South
9	47064519	47108698	loss	1	-	South
9	47117784	47131787	loss	1	-	South
9	47250608	47308582	gain	2	-	North,South
9	47373621	47376745	loss	1	-	South
9	47383958	47407949	loss	2	-	Southwest,South
9	47747586	47758621	loss	1	-	South
9	47859224	47882445	gain,loss	2	-	Southwest,Northwest
9	48409145	48411297	loss	1	-	Southwest
9	48665659	48680581	loss	2	GRIK2	South,Southwest
9	48723010	48747098	loss	1	GRIK2	Southwest
9	49024820	49129593	loss	1	GRIK2	Southwest
9	49786862	49794930	loss	1	ASCC3	South
9	51002416	51017656	loss	1	USP45	Southwest
9	51041339	51054463	loss	1	COQ3,PNISR	South
9	52039648	52049800	gain	1	-	Southwest
9	53893533	53899150	loss	5	-	Northwest,Southwest,South,Southwest,Southwest
9	54696187	54710988	loss	3	-	North,Southwest,South
9	55565254	55579616	loss	1	-	South
9	56142649	56158399	gain	1	-	Southwest
9	56406855	56445247	loss	1	-	South
9	56694798	56733584	loss	13	-	North,North,North,North,North,Northwest,Northwest,Southwest,Southwest,North,North,North,Northwest
9	56930407	56957072	loss	1	-	Southwest
9	57171932	57260667	loss	1	-	Southwest
9	57754909	57759657	loss	1	EPHA7	North
9	57775569	57808762	loss	1	EPHA7	South
9	58054186	58093849	loss	4	-	South,Southwest,Southwest,South
9	58104155	58124944	loss	4	-	South,Southwest,South,South
9	58137055	58145538	gain	1	-	Northwest
9	58797434	58846648	loss	1	-	South
9	63928374	63933005	loss	2	-	North,North
9	64792131	64823583	gain	1	SNX14	North
9	66220034	66240510	loss	1	MRAP2	South
9	66599290	66620995	loss	11	-	North,Southwest,Southwest,Southwest,Southwest,Northwest,Northwest,South,South,Southwest,Southwest
9	67221957	67234090	loss	1	PTPRK	South
9	67750578	67762058	loss	1	-	Southwest
9	68312589	68328908	gain,loss	2	-	Southwest,South
9	69358178	69365661	loss	1	-	South
9	69527371	69536017	loss	3	-	Northwest,North,North
9	71471003	71578695	gain	7	TAAR6	Southwest,Southwest,Southwest,Southwest,Southwest,Southwest,South
9	72889203	72896735	loss	3	-	Southwest,South,Southwest
9	75602789	75604541	gain	1	MAP3K5	Southwest
9	76542210	76549275	gain	1	-	Northwest
9	77006292	77020816	loss	1	-	South
9	79256833	79288087	gain	2	-	South,South
9	79736610	79767692	gain,loss	4	-	Northwest,Northwest,North,South
9	79998407	80007859	gain	1	-	South
9	80032065	80034860	gain	1	-	Southwest
9	80261817	80304899	loss	1	-	Southwest
9	80542869	80565365	gain	1	-	South
9	80631530	80706989	gain	1	VTA1	North
9	80727395	80735423	gain	1	VTA1	Southwest
9	83779228	83851739	gain	3	-	Northwest,Northwest,Northwest
9	83939182	83988601	loss	1	-	Southwest
9	84114424	84123100	loss	3	EPM2A	Southwest,Southwest,South
9	84669898	84683964	loss	1	GRM1	North
9	87710475	87718247	loss	1	-	South
9	87770437	87796473	loss	1	TAB2	North
9	88070692	88076670	gain	1	PCMT1	Southwest
9	91200875	91338306	gain,loss	10	RGS17	South,South,South,Southwest,Southwest,South,South,Southwest,South,South
9	93006824	93017452	loss	1	-	South
9	93557750	93564776	loss	1	-	Southwest
9	95416788	95430093	loss	1	-	South
9	96110225	96126425	loss	1	SERAC1	Southwest
9	98847521	98851987	loss	1	PARK2	Southwest
9	100282999	100329341	loss	5	-	South,South,South,South,Southwest
9	101510770	101520300	loss	1	-	South
9	101685154	101687104	gain	1	-	North
9	101899442	101901556	loss	1	-	South
9	102043162	102104690	loss	1	-	Southwest
9	102258435	102312156	loss	1	-	North
9	102377068	102450361	gain	1	-	Southwest
9	102690968	102704260	loss	1	-	South
9	102906092	102970551	gain	1	RPS6KA2	Southwest
9	103122131	103141372	loss	1	-	South
9	103227027	103240534	loss	1	-	South
9	103247734	103251104	gain	1	-	Southwest
9	103349531	103356216	loss	1	FGFR1OP	South
9	103360470	103377880	gain	1	FGFR1OP	Southwest
9	103523508	103567230	loss	1	TTLL2,UNC93A	North
9	103791928	103818595	loss	1	-	Southwest
9	103838370	103920185	loss	3	-	South,South,Southwest
9	103970026	104053861	loss	6	LOC788572	North,South,South,South,South,Southwest
9	104117406	104135704	loss	1	-	South
9	104515043	104519237	gain	2	-	Southwest,Southwest
9	104624762	104632583	gain	1	-	Southwest
9	104745554	104770504	gain,loss	3	THBS2	South,South,Southwest
9	104918873	104995520	loss	1	-	North
9	105145745	105175892	loss	1	ERMARD	Southwest
9	105218730	105225717	gain	1	-	Southwest
10	18238	74187	loss	11	-	South,Southwest,Southwest,Southwest,Southwest,Southwest,South,South,South,South,South
10	94236	134749	gain	1	-	Southwest
10	149869	181662	gain	1	-	South
10	2048156	2067609	loss	1	-	Northwest
10	2327856	2369556	gain	2	YTHDC2	North,North
10	3073577	3130225	loss	2	-	South,South
10	4252717	4255382	loss	1	-	South
10	6193103	6204661	loss	1	-	South
10	6315517	6318887	loss	4	-	Southwest,South,South,Southwest
10	8385461	8399666	loss	1	-	South
10	9403868	9417308	loss	1	SCAMP1	North
10	10899227	10912497	gain	2	-	Southwest,Southwest
10	11533331	11552421	loss	1	-	Northwest
10	12519179	12523451	loss	1	DENND4A	South
10	12690187	12704131	gain	1	MIR2290,RAB11A	Southwest
10	13520857	13525449	loss	1	SMAD6	South
10	15720839	15726514	loss	1	-	North
10	18786664	18868022	gain,loss	2	-	Northwest,North
10	19767455	19777413	gain	1	-	North
10	20475622	20483809	gain	1	-	Northwest
10	21938238	21952558	gain,loss	2	-	South,Southwest
10	22006350	22026569	gain	1	-	South
10	22210090	22319691	gain,loss	4	-	Southwest,South,North,Southwest
10	22377346	22434937	gain,loss	15	-	South,Southwest,South,North,Southwest,Southwest,Southwest,Northwest,Southwest,North,North,South,South,South,Southwest
10	22492853	25337462	gain,loss	488	-	Southwest,Southwest,North,Southwest,Southwest,Southwest,South,South,North,North,Southwest,South,North,North,South,South,South,South,South,South,South,South,Southwest,Southwest,North,South,South,Southwest,North,Southwest,Southwest,South,Southwest,Southwest,Southwest,Southwest,North,South,North,Southwest,North,South,Southwest,North,Southwest,North,Southwest,Southwest,Southwest,South,Southwest,South…
10	25435922	25464116	gain	1	-	South
10	26443555	26452467	gain	2	ANG,ANG2,RNASE4	Southwest,Southwest
10	26896185	26906837	gain	9	-	North,North,Southwest,Southwest,North,North,North,Southwest,Southwest
10	27061809	27117598	loss	11	-	North,North,North,North,Southwest,Southwest,Southwest,South,South,South,Southwest
10	27345465	27353499	loss	1	-	Northwest
10	27537183	27570949	gain,loss	17	-	North,Southwest,Southwest,Southwest,Southwest,North,Southwest,Southwest,South,North,North,North,North,South,Southwest,Southwest,Southwest
10	27637415	27659286	loss	7	-	North,North,North,Northwest,Northwest,South,Southwest
10	27688304	27704979	loss	3	-	South,Northwest,Northwest
10	27748032	27763408	gain	1	-	Northwest
10	28096812	28113046	loss	1	-	South
10	28134809	28144560	loss	3	-	Northwest,Southwest,Northwest
10	28651031	28655758	gain	2	-	North,Northwest
10	33083039	33098354	gain	9	-	North,North,North,North,North,North,North,Northwest,Northwest
10	33302358	33374928	loss	1	-	Southwest
10	36298879	36357688	loss	1	-	North
10	38838793	38860204	loss	1	-	Southwest
10	40249317	40279608	gain,loss	2	-	South,Southwest
10	41182354	41188649	gain	1	-	Southwest
10	41580124	41609884	gain,loss	5	-	Southwest,Southwest,North,Southwest,North
10	45492410	45498697	loss	2	ZNF609	South,Southwest
10	47414242	47423037	gain	1	-	Northwest
10	50818507	50828565	gain	1	-	South
10	54243593	54254562	loss	1	-	Southwest
10	55488981	55492521	gain	1	-	South
10	56056418	56078397	loss	3	UNC13C	Southwest,South,Southwest
10	56418595	56427215	loss	2	-	South,South
10	56564922	56606040	loss	1	-	Southwest
10	60195930	60201542	gain,loss	34	-	North,North,North,Northwest,Northwest,Southwest,South,South,South,South,Southwest,Southwest,Southwest,Southwest,Southwest,North,North,North,North,South,South,South,South,South,Southwest,Southwest,North,South,Southwest,South,South,South,Southwest,Southwest
10	60867108	60874484	gain	1	-	South
10	61427080	61475960	loss	1	-	North
10	63634567	63640768	gain	1	-	South
10	63692453	63707230	gain	1	-	Northwest
10	63939052	63947314	gain	1	-	North
10	65905907	65954019	loss	3	DDHD1	Southwest,Southwest,Southwest
10	66328240	66398719	loss	1	-	North
10	67304702	67313274	gain	1	SAMD4A	Northwest
10	67517492	67526303	loss	1	SAMD4A	Southwest
10	68374396	68380254	loss	2	-	Southwest,Southwest
10	70507124	70525054	loss	2	-	Southwest,South
10	70833294	70878349	loss	1	ARID4A	North
10	72666428	72672229	gain	3	-	Southwest,South,Southwest
10	76337161	76339054	loss	1	-	South
10	77036127	77136909	loss	1	-	Southwest
10	77610454	77627272	loss	1	-	North
10	79217427	79262474	gain	1	-	North
10	84290541	84305085	gain	1	-	South
10	87167251	87223836	gain	1	FLVCR2	South
10	87531270	87536404	loss	1	-	Southwest
10	87543733	87575342	loss	1	-	South
10	87818307	87839344	gain	7	-	South,Southwest,South,South,South,South,Southwest
10	87873996	87878635	gain,loss	9	-	North,North,Southwest,North,South,South,Southwest,Southwest,Southwest
10	88515784	88523937	loss	1	GPATCH2L	Southwest
10	91501402	91503386	gain	1	-	Southwest
10	91865650	91867841	gain	1	NRXN3	Southwest
10	92224760	92234700	gain	1	-	Northwest
10	94063355	94067997	gain	1	-	Southwest
10	94625404	94629515	loss	1	-	Southwest
10	97016742	97030402	gain	1	-	South
10	98018383	98036650	loss	3	-	South,South,South
10	98645196	98864804	gain,loss	4	-	Southwest,South,Southwest,Southwest
10	99106746	99116943	loss	1	-	South
10	100035100	100061235	loss	8	-	North,Southwest,North,North,North,North,Southwest,Southwest
10	101701823	101788511	gain	7	-	North,North,Southwest,Southwest,Southwest,Southwest,Southwest
10	102868956	102880054	gain	1	-	North
10	102898520	102902825	gain	1	-	South
10	103033962	103049730	gain	1	-	Southwest
10	103104689	103214305	loss	4	-	North,South,South,Southwest
10	103860661	103866671	gain	1	CASC4	South
10	103940518	103970089	loss	4	CTDSPL2	Southwest,South,Southwest,South
10	104125868	104141328	gain	4	B2M	Northwest,Southwest,South,South
10	104253580	104301732	gain	4	TERB2	Southwest,Northwest,South,South
11	35180	118377	gain	2	-	Northwest,Southwest
11	436312	442731	loss	1	MERTK	North
11	1703612	1711888	gain	1	NPHP1	South
11	2105571	2108830	gain	2	-	Southwest,Southwest
11	2245017	2254541	gain	1	DUSP2	Southwest
11	2851698	2975211	loss	1	ACTR1B,COX5B	North
11	3759136	3765911	gain	1	COA5	Southwest
11	3841882	3846355	gain	1	MGAT4A	Northwest
11	3971531	3990896	loss	1	-	Southwest
11	4302387	4311309	gain	1	MITD1,MRPL30	Southwest
11	5386409	5394046	loss	1	-	South
11	5745177	5800039	gain	3	PTPN13,SLC10A6	Southwest,Southwest,Southwest
11	6292107	6303399	gain	1	-	South
11	8207002	8214785	loss	1	-	Southwest
11	8482764	8520204	gain	2	-	Southwest,Southwest
11	9685257	9694338	loss	1	POLE4	South
11	9906425	9908592	gain	2	-	Southwest,Southwest
11	10270504	10279934	gain	1	-	South
11	10547285	10548987	gain	1	-	Southwest
11	11231898	11240237	gain	1	-	Northwest
11	11915408	12075019	loss	1	EXOC6B	South
11	13087020	13091583	gain	1	DYSF	South
11	13160135	13247387	gain,loss	3	ZNF638	North,Southwest,North
11	13373238	13374248	gain	1	PAIP2B	Southwest
11	15115350	15123077	gain	1	BIRC6	Southwest
11	16610996	16642610	loss	1	-	North
11	17216568	17316043	loss	3	-	North,North,North
11	17443167	17456965	gain	1	-	Northwest
11	17638965	17644809	loss	1	-	Southwest
11	17685624	17687898	loss	4	-	South,South,South,South
11	18133449	18139140	loss	1	-	Southwest
11	18833272	18840363	gain	1	CRIM1	Southwest
11	19363461	19594344	loss	1	EIF2AK2,GPATCH11,STRN	North
11	21651088	21654417	gain	1	MAP4K3	North
11	22326286	22339280	gain	1	-	Southwest
11	23308266	23365012	loss	1	-	Southwest
11	23419503	23434949	gain,loss	2	-	Southwest,South
11	23712611	23867860	loss	4	-	South,South,South,Southwest
11	25096230	25150489	loss	1	MTA3	Southwest
11	26187439	26205010	gain	1	-	Southwest
11	26564590	26577883	loss	1	SLC3A1	North
11	29650885	29736720	loss	1	MSH2	North
11	29901216	29912016	loss	1	-	North
11	31102176	31104866	gain	1	-	Southwest
11	31285872	31302535	gain	1	FSHR	South
11	32173828	32272344	gain	2	NRXN1	Northwest,South
11	32450265	32477423	loss	1	NRXN1	Southwest
11	33410433	33424688	gain	1	-	Northwest
11	34035083	34073264	loss	2	-	South,South
11	34379364	34847938	gain	2	-	Southwest,Southwest
11	35810876	35824072	loss	2	-	South,Southwest
11	35935732	35938324	gain	4	-	Southwest,Southwest,Southwest,Northwest
11	36121356	36131546	loss	1	-	Southwest
11	38104000	38123764	gain	1	SMEK2	North
11	38648841	38851335	loss	2	CCDC85A	North,South
11	39144048	39185143	loss	1	-	Southwest
11	39297601	39301221	gain	3	-	North,North,South
11	39598465	39608367	loss	1	-	South
11	39664222	39713250	gain	1	-	South
11	39880479	39917946	gain	1	-	Southwest
11	40149381	40152015	gain	1	-	South
11	42809055	42818856	loss	1	-	North
11	44050638	44071845	gain	2	-	Southwest,Southwest
11	44265651	44274934	gain	1	-	North
11	46023684	46026983	loss	4	-	South,Southwest,Southwest,South
11	46555985	46565352	gain	2	-	Southwest,Northwest
11	47008133	47026075	gain	1	-	Southwest
11	47034705	47074624	gain,loss	3	-	Southwest,Southwest,Southwest
11	47097519	47102447	loss	2	-	South,South
11	47120703	47198727	loss	1	-	North
11	49071385	49093033	loss	1	-	South
11	50326620	50346607	loss	14	-	Southwest,Southwest,Southwest,Southwest,South,Southwest,Southwest,Southwest,South,Southwest,South,South,South,Southwest
11	50422295	50450982	loss	2	SUCLG1	North,North
11	51251634	51307435	loss	1	-	South
11	51716708	51730939	loss	1	-	South
11	52703814	52730227	loss	2	-	South,South
11	52963991	52968068	loss	1	-	South
11	53799019	53801555	loss	1	-	North
11	54408856	54424454	gain	1	-	Northwest
11	55550390	55557339	gain	1	CTNNA2	Southwest
11	55836540	55846043	loss	2	CTNNA2	Southwest,Southwest
11	57405962	57424658	loss	1	-	South
11	57760294	57781122	loss	1	-	South
11	57999474	58019360	gain	2	-	Southwest,South
11	58230799	58242280	loss	1	-	Southwest
11	58813832	58871582	loss	8	-	South,South,South,Southwest,South,South,Southwest,Southwest
11	59073013	59084417	loss	2	-	South,Southwest
11	59809617	59822287	loss	1	-	South
11	68086873	68088694	gain	1	ANXA4	North
11	70843102	70887485	loss	1	WDR43	North
11	70961745	70979192	loss	1	PPP1CB	North
11	75145435	75259673	loss	2	ATAD2B	Southwest,North
11	75994381	76012286	gain	1	-	South
11	76601923	76619224	loss	1	-	South
11	76687448	76698574	loss	1	-	Southwest
11	77040225	77042751	loss	1	-	Southwest
11	78019285	78089467	loss	1	-	North
11	80610711	80637085	loss	1	-	Southwest
11	81414106	81425393	loss	9	-	South,Southwest,Southwest,Southwest,Southwest,South,South,Southwest,Northwest
11	82826964	82834249	loss	1	DDX1	North
11	84372543	84381273	loss	1	-	South
11	84713023	84721335	gain	1	-	Southwest
11	84872349	84894895	gain	2	-	South,Southwest
11	86004932	86036402	loss	2	-	North,North
11	87168821	87184974	gain	1	ODC1	Southwest
11	87434588	87439314	loss	3	-	Northwest,Northwest,Northwest
11	87726344	87727846	loss	2	-	South,South
11	87967895	87975937	loss	2	CPSF3	South,South
11	88243171	88322754	loss	1	-	North
11	89646442	89650990	gain	3	-	Southwest,Southwest,Southwest
11	90076342	90079990	gain	1	-	Southwest
11	91512381	91516121	gain	1	-	Northwest
11	91874493	91902567	loss	1	-	Southwest
11	92579154	92589096	gain	1	DAB2IP	Northwest
11	93432282	93467609	gain	3	-	Northwest,North,North
11	93527989	93571781	gain	8	-	North,North,North,Northwest,Northwest,North,North,Northwest
11	93679588	93687006	loss	2	-	Southwest,South
11	93848967	93868404	loss	2	-	South,Southwest
11	93896609	93940800	gain,loss	19	-	Southwest,Southwest,South,Southwest,Northwest,Southwest,Southwest,South,South,Southwest,Southwest,Southwest,Southwest,Southwest,Southwest,South,South,Southwest,Southwest
11	97147160	97161314	loss	1	-	North
11	99639225	99728439	loss	1	IER5L	South
11	99774304	99776815	gain	1	-	South
11	101452171	101454976	loss	1	-	North
11	101523718	101565248	loss	1	-	Southwest
11	102263074	102269127	loss	1	-	South
11	103571185	103588528	gain	1	NACC2	North
11	103644879	104144206	gain,loss	44	AGPAT2,CARD9,EGFL7,INPP5E,LHX3,MIR126,PMPCA,SDCCAG3	North,Southwest,Southwest,North,Southwest,Southwest,North,South,Southwest,Southwest,Southwest,Southwest,Southwest,South,Southwest,South,South,Southwest,Southwest,Southwest,Southwest,Southwest,South,North,North,Southwest,Southwest,Southwest,South,South,Southwest,Southwest,Southwest,Southwest,Southwest,Southwest,South,North,South,North,South,South,South,South
11	104195124	104384812	gain,loss	8	ABO,MED22,RPL7A,SURF4,SURF6	North,North,Southwest,Southwest,South,North,Southwest,Southwest
11	104484686	104633267	gain,loss	10	ADAMTSL2,DBH,FAM163B,SARDH	North,North,North,North,Southwest,Southwest,Northwest,North,North,North
11	105359286	105365580	loss	1	CACNA1B	South
11	105474262	105540769	gain	1	EHMT1	Southwest
11	105562500	105594514	gain	1	-	Southwest
11	105677940	105985714	gain,loss	13	CYSRT1,ENTPD8,NDOR1,NOXA1,SSNA1,TPRN,TUBB4B	Southwest,North,North,South,Southwest,Southwest,Southwest,Northwest,South,Southwest,Southwest,North,Southwest
11	106019172	106095702	gain,loss	2	-	North,Southwest
11	106141469	106373926	gain,loss	16	C11H9orf142,C8G,CCDC183,CLIC3,EDF1,ENTPD2,FBXW5,FUT7,MAMDC4,NPDC1,PHPT1,PTGDS,RABL6	Southwest,South,Southwest,South,Southwest,South,Southwest,South,South,Southwest,Southwest,Southwest,North,South,South,Southwest
11	106384921	106396975	gain,loss	2	-	Northwest,Southwest
11	106494592	106615442	gain	1	-	North
11	106626509	106710431	loss	4	OLFM1	South,Southwest,Southwest,Southwest
11	106756186	106764045	gain,loss	2	-	South,South
11	106770252	106774371	gain	1	-	Southwest
11	106908016	106940105	loss	1	-	Northwest
11	107223749	107282960	gain,loss	2	COX8B,IFITM3,PSMD13	Southwest,Southwest
12	6351	166654	loss	2	-	Northwest,North
12	220568	238670	loss	2	-	South,Southwest
12	536294	554012	loss	1	-	Southwest
12	564804	570803	gain	1	-	Southwest
12	613262	678420	gain,loss	18	-	Southwest,North,North,Southwest,Southwest,South,South,South,South,South,South,South,Southwest,Southwest,Southwest,South,Southwest,Southwest
12	717729	731185	loss	2	-	South,South
12	826142	840301	gain	1	-	Southwest
12	936045	957753	loss	42	-	North,North,North,Northwest,Northwest,North,Southwest,Southwest,Southwest,Southwest,Southwest,South,South,Southwest,Southwest,Southwest,Southwest,Southwest,Southwest,Southwest,Southwest,North,North,North,North,North,South,South,South,South,South,South,Southwest,Southwest,Southwest,Southwest,Southwest,Southwest,Southwest,Southwest,South,Southwest
12	1085710	1102600	loss	2	-	North,South
12	1162140	1185172	loss	19	-	North,South,Southwest,North,North,South,Northwest,Southwest,Southwest,Southwest,Southwest,Southwest,Southwest,North,North,Southwest,North,Southwest,Southwest
12	2254109	2259098	loss	1	DIAPH3	South
12	2327819	2347302	loss	2	DIAPH3	North,Southwest
12	2500387	2509550	loss	1	DIAPH3	South
12	3313344	3317931	loss	1	-	Southwest
12	3674632	3679081	gain	1	-	North
12	3744591	3751813	loss	3	-	South,South,Southwest
12	4063576	4124148	loss	2	-	South,Southwest
12	4302535	4308431	gain	1	-	North
12	4515574	4525500	gain	4	-	Northwest,Southwest,Southwest,Southwest
12	4608512	4615047	loss	1	-	South
12	4989270	5007152	loss	1	-	Southwest
12	5589975	5617942	loss	1	-	South
12	5693314	5739333	gain	1	-	North
12	5795524	5802076	loss	1	-	Southwest
12	5812398	5850439	loss	1	-	Southwest
12	6163189	6179402	gain	1	-	South
12	6410787	6421213	loss	2	-	South,South
12	6644671	6660935	loss	3	-	Southwest,Southwest,Southwest
12	7356752	7421762	loss	3	-	Southwest,South,South
12	7461104	7507845	gain	4	-	South,Southwest,Southwest,Southwest
12	7886753	7918392	loss	5	-	South,South,South,South,South
12	8727698	8736909	loss	2	-	South,South
12	9318404	9329498	gain	1	-	Southwest
12	9819465	9848607	loss	1	-	North
12	11345600	11351876	gain	1	-	North
12	11881817	11886713	gain	1	-	Northwest
12	13201462	13217058	loss	1	DNAJC15	Southwest
12	15279456	15294193	loss	6	-	Southwest,Southwest,Southwest,South,South,Southwest
12	16137920	16183156	gain	1	-	North
12	16990080	16995285	gain	1	-	Southwest
12	17156668	17175157	gain	3	-	North,South,North
12	17848225	17851022	gain	1	-	Southwest
12	18115848	18125381	loss	1	ITM2B	North
12	18961923	18974905	gain	1	CDADC1	Southwest
12	19053383	19065483	loss	2	-	Southwest,Southwest
12	19067611	19072566	loss	1	-	Southwest
12	22906627	22970513	loss	2	LHFP	Southwest,Northwest
12	23618645	23640467	loss	1	-	Southwest
12	23856910	23890317	gain	1	-	South
12	24406892	24439690	gain	1	-	Southwest
12	26695140	26754620	loss	1	-	North
12	27625624	27628451	gain	1	-	Southwest
12	29299544	29387229	loss	4	-	North,North,Northwest,Northwest
12	29692053	29699362	gain	1	-	Southwest
12	30083464	30161969	gain	1	ALOX5AP	South
12	32054331	32218347	gain,loss	25	-	Northwest,South,Southwest,South,Southwest,Southwest,Southwest,Southwest,Southwest,Northwest,North,North,North,South,South,South,South,Southwest,Southwest,Southwest,South,North,Southwest,Southwest,Southwest
12	32637188	32715451	gain	1	LNX2,MTIF3	South
12	33479677	33562257	gain	1	ATP8A2	Southwest
12	34144808	34196209	loss	1	MTMR6,NUP58	North
12	34542370	34618218	loss	2	C1QTNF9	Northwest,Northwest
12	34662470	34672701	loss	1	-	South
12	37376490	37393249	gain	1	-	South
12	37404027	37425253	loss	1	-	Southwest
12	37599235	37609654	loss	7	-	Southwest,South,South,South,South,Southwest,Southwest
12	37818207	37844150	loss	1	-	South
12	38360312	38409372	loss	10	-	South,South,South,Southwest,Southwest,South,South,South,South,Southwest
12	40675743	40688805	loss	1	-	Southwest
12	41302924	41323654	gain	1	-	Southwest
12	41479027	41490327	gain	1	-	Northwest
12	41811049	41835914	gain,loss	3	-	North,South,Southwest
12	42105034	42109585	gain	1	-	Southwest
12	42136577	42171539	loss	1	-	South
12	42769193	42784397	loss	1	-	North
12	43164746	43196111	loss	10	-	Southwest,Southwest,South,North,South,South,South,Southwest,Southwest,Southwest
12	43348273	43417321	loss	4	-	South,Southwest,South,Southwest
12	43444435	43447501	gain	1	-	South
12	44130012	44159541	loss	1	-	North
12	44377532	44381354	loss	7	KLHL1	Northwest,Southwest,South,South,South,South,Southwest
12	45318694	45325302	gain	1	-	Southwest
12	45803408	45856108	gain	1	-	North
12	46070414	46078727	gain	1	-	Southwest
12	46479282	46504006	gain	1	-	North
12	47551557	47558878	gain	1	-	South
12	50418019	50429474	loss	1	-	Northwest
12	50891140	50903938	loss	1	-	Southwest
12	50968205	50979388	loss	1	UCHL3	South
12	52627591	52680806	loss	1	MYCBP2	Southwest
12	52807628	52833860	loss	1	-	Southwest
12	53552248	53557629	gain	1	-	Southwest
12	56109247	56127593	loss	1	-	Southwest
12	56440779	56501527	gain,loss	4	-	Southwest,Southwest,Northwest,Southwest
12	56711633	56725471	loss	2	-	Southwest,South
12	56970510	57008805	gain,loss	2	-	North,Southwest
12	57245225	57266528	loss	1	-	North
12	57396052	57419504	loss	3	-	Southwest,North,Southwest
12	57647691	57665171	loss	1	-	South
12	57760570	57769768	loss	1	-	South
12	57854856	57889217	loss	1	-	North
12	57996828	58000573	loss	1	-	North
12	58016557	58019193	gain	1	-	North
12	58237386	58255922	gain	1	-	North
12	58439701	58441897	loss	1	-	Southwest
12	58743399	58788941	loss	4	-	South,South,South,South
12	59422898	59433745	gain,loss	2	-	South,Southwest
12	59838904	59901149	loss	2	-	Southwest,Southwest
12	60013718	60021273	gain	1	-	Southwest
12	60147118	60155992	gain	1	-	Southwest
12	60230101	60275262	loss	1	-	South
12	60406514	60408341	loss	5	-	South,South,South,South,South
12	60646198	60664504	loss	6	-	North,Northwest,Northwest,Northwest,Northwest,North
12	60788353	60816993	gain	1	-	North
12	61079337	61096070	loss	2	-	North,North
12	61367943	61396071	loss	3	-	Northwest,Northwest,North
12	61674222	61735838	loss	2	-	Southwest,North
12	61775958	61781028	gain	1	-	Southwest
12	62153910	62209996	loss	1	-	Northwest
12	62386583	62408727	gain	1	-	South
12	62462711	62500362	loss	2	-	South,South
12	62529795	62541121	loss	5	-	South,South,South,Southwest,Southwest
12	62614564	62630079	loss	1	-	South
12	63136997	63146380	gain	1	-	Southwest
12	63536375	63552567	gain	1	-	Southwest
12	63776908	63784586	loss	1	-	Southwest
12	63967025	63973118	gain	1	-	South
12	64461309	64471425	gain	1	-	Northwest
12	64616260	64678998	gain,loss	8	-	Southwest,South,South,South,South,Southwest,South,South
12	64833020	64845306	loss	1	-	Southwest
12	64862383	64870415	loss	1	-	South
12	64968998	64983441	loss	1	-	South
12	65082437	65087796	loss	1	-	Northwest
12	65101393	65119055	loss	1	-	Southwest
12	65393400	65415610	loss	4	-	Southwest,Southwest,Southwest,Southwest
12	66367861	66375911	gain	1	GPC5	Southwest
12	66844222	66852202	gain,loss	2	GPC5	Southwest,South
12	67034059	67079086	loss	2	GPC5	Southwest,Southwest
12	67083088	67093996	gain	1	GPC5	Southwest
12	67537603	67589763	loss	8	-	Southwest,North,North,South,Southwest,Southwest,Southwest,Northwest
12	68128212	68144484	gain	1	-	Southwest
12	68255730	68260899	gain	1	GPC6	North
12	69264689	69291773	loss	2	-	Northwest,Northwest
12	69327716	69329889	loss	1	-	South
12	70127519	70136248	loss	1	-	South
12	70357278	72264806	gain,loss	450	-	Southwest,North,Southwest,North,North,North,North,Northwest,Northwest,Northwest,Northwest,Northwest,North,North,Northwest,Northwest,Northwest,Northwest,Southwest,Southwest,Southwest,Southwest,Southwest,Southwest,Northwest,Northwest,Northwest,Northwest,North,North,South,South,South,South,South,Southwest,Southwest,Southwest,Southwest,Southwest,Northwest,South,Southwest,South,South,South,South,South…
12	72331910	72333363	gain	1	-	Southwest
12	72419043	76761791	gain,loss	1048	CLDN10,MIR3141	Southwest,South,North,North,Northwest,North,Northwest,Southwest,Southwest,South,Southwest,Southwest,Southwest,Northwest,Northwest,South,South,North,North,North,North,South,South,South,South,South,South,South,South,Southwest,Southwest,Southwest,Southwest,Southwest,Southwest,Southwest,North,South,Southwest,Southwest,Southwest,South,Southwest,Southwest,Southwest,North,South,Southwest,North,South,Sou…
12	77059715	77171122	loss	1	-	South
12	77780855	77785245	gain	1	HS6ST3	North
12	77802250	77803453	loss	3	HS6ST3	Southwest,Southwest,Southwest
12	78494480	78498214	loss	2	-	Northwest,Northwest
12	78568006	78606843	loss	1	-	Southwest
12	79592050	79596589	loss	1	-	South
12	85603239	85616890	loss	1	-	South
12	86025245	86031248	gain	1	-	Southwest
12	86497424	86531164	loss	1	-	Northwest
12	86618393	86623312	gain	1	-	Southwest
12	87324029	87336003	loss	1	FAM155A	Southwest
12	87417243	87440488	loss	2	FAM155A	South,Southwest
12	87702275	87715296	gain	1	-	Southwest
12	88058530	88072507	loss	1	-	Northwest
12	88834796	88838087	gain	1	-	Southwest
12	88925471	88933305	gain	2	COL4A1	Southwest,Southwest
12	89150015	89157211	gain	1	-	Southwest
12	89732404	89736230	gain	1	-	South
12	89848084	89948013	loss	1	-	South
12	90028558	90046074	loss	1	-	South
12	90123070	90137131	gain	1	-	North
12	90222068	90281598	loss	2	TUBGCP3	Southwest,South
12	90433503	90539283	gain,loss	2	F10,F7	Southwest,Southwest
12	90852658	90987050	gain,loss	4	MGC134473,RASA3	Southwest,Southwest,Southwest,South
12	91016294	91105777	loss	2	CDC16,CHAMP1,MIR2303	Southwest,Southwest
13	329928	342036	gain	1	-	South
13	543166	550362	gain	1	TMX4	South
13	3109392	3111833	gain	1	-	South
13	6834274	6835670	gain	2	-	Southwest,South
13	7729807	7748847	gain	1	MACROD2	Southwest
13	8395334	8406502	gain	1	MACROD2	Southwest
13	8785367	8805912	gain	1	MACROD2	South
13	9845510	9899186	loss	1	MACROD2	Northwest
13	10190008	10244498	loss	1	-	North
13	10787229	10815835	loss	1	-	South
13	11516469	11535798	gain	1	-	Southwest
13	12279564	12293680	gain	1	DHTKD1,SEC61A2	Southwest
13	12359973	12388357	loss	1	-	Southwest
13	12543348	12822615	gain	46	ECHDC3,USP6NL	Southwest,South,Southwest,Southwest,South,South,Southwest,Southwest,South,South,Southwest,Northwest,South,Southwest,Southwest,South,South,Southwest,South,South,Southwest,Southwest,Southwest,Northwest,South,South,South,South,South,Southwest,South,South,South,Southwest,South,Southwest,South,Southwest,Southwest,Southwest,Southwest,South,South,South,South,South
13	13504774	13598584	loss	1	-	North
13	14356314	14370272	loss	4	-	Southwest,North,North,Southwest
13	14525354	14533369	gain,loss	33	-	Southwest,Southwest,Southwest,Southwest,Southwest,Southwest,South,South,South,Southwest,Southwest,Southwest,Southwest,Southwest,Southwest,South,South,South,South,Southwest,North,South,South,South,Southwest,Southwest,South,South,South,South,South,Southwest,Southwest
13	16187783	16193492	gain	2	KIN	Northwest,Southwest
13	17755068	17789223	gain	2	-	Southwest,Southwest
13	19093643	19129086	loss	1	-	South
13	23587135	23590320	gain	1	-	Northwest
13	24103826	24121469	loss	1	-	Northwest
13	26344707	26356929	loss	16	GPR158	North,North,North,North,North,Northwest,Northwest,North,North,North,North,South,Southwest,North,North,North
13	28712099	28812425	loss	1	FRMD4A,MIR2304	North
13	28888007	28894829	loss	1	FRMD4A	Southwest
13	30685128	30695479	gain	1	-	South
13	32769279	32780546	gain	2	-	Southwest,South
13	33431149	33447598	gain	1	-	Southwest
13	33956707	33970364	loss	1	-	South
13	35385568	35430362	loss	1	-	South
13	37435737	37458688	gain	1	-	Southwest
13	40268825	40311038	loss	1	-	North
13	43643509	43776717	gain,loss	13	LOC782061	Southwest,North,Southwest,North,North,Southwest,Southwest,Southwest,Southwest,South,Southwest,South,North
13	43887944	43907827	gain	5	-	North,Southwest,Southwest,Southwest,Southwest
13	43934808	43940108	gain	1	-	Southwest
13	46421308	46512189	loss	1	ADARB2	North
13	48031122	48043239	gain	1	-	Southwest
13	49078114	49086244	loss	1	-	Southwest
13	50760200	50919776	loss	1	-	North
13	51929601	51944399	gain	1	-	Southwest
13	53535357	53542322	loss	2	-	South,Southwest
13	53683983	53692697	gain	3	SIRPA	Northwest,North,North
13	53705483	53744170	loss	2	SIRPA	North,South
13	53846444	53869069	gain,loss	15	-	Southwest,South,South,South,South,Southwest,South,Southwest,Southwest,South,Southwest,South,South,South,Southwest
13	53872109	53990117	gain,loss	38	SIRPB1	South,Southwest,South,North,Southwest,Southwest,South,Northwest,North,South,South,North,Southwest,South,Southwest,Southwest,Southwest,Northwest,South,South,Southwest,Southwest,South,Southwest,North,North,Northwest,Southwest,Southwest,Northwest,North,South,Southwest,Southwest,Southwest,Southwest,Southwest,Southwest
13	54039170	54053515	gain	3	-	South,Southwest,Southwest
13	54862242	55016375	loss	1	GID8,SLC17A9	North
13	55482011	55491946	gain	1	OSBPL2	Southwest
13	55736733	55860379	loss	1	-	North
13	56573733	56604734	gain	1	-	South
13	57935031	57968691	loss	1	-	South
13	58035111	58043371	gain	2	GNAS	Southwest,Southwest
13	61562252	61570585	gain	1	DEFB122A	North
13	61764038	61780413	gain	1	BCL2L1	South
13	62204831	62233289	gain,loss	2	TM9SF4	Southwest,North
13	62850271	62911227	loss	1	BPIFB2,BPIFB3,BPIFB6	North
[truncated: 1,357 more rows]

## Sheet: Table S2
Analysis Type:	PANTHER Overrepresentation Test (release 20160715)
Annotation Version and Release Date:	PANTHER version 11.1 Released 2016-10-24
Analyzed List:	GENE1400.txt (Bos taurus)
Reference List:	Bos taurus (all genes in database)
Bonferroni correction:	TRUE
Bonferroni count:	241
PANTHER GO-Slim Biological Process	Bos taurus - REFLIST (19879)	GENE1400.txt (1258)	GENE1400.txt (expected)	GENE1400.txt (over/under)	GENE1400.txt (fold Enrichment)	GENE1400.txt (P-value)
fatty acid beta-oxidation (GO:0006635)	31	9	1.96	+	4.59	0.0489
catabolic process (GO:0009056)	831	89	52.59	+	1.69	0.000412
transport (GO:0006810)	1872	170	118.47	+	1.44	0.000364
localization (GO:0051179)	2049	179	129.67	+	1.38	0.00186
Unclassified (UNCLASSIFIED)	7564	423	478.67	-	0.88	0
system process (GO:0003008)	1809	79	114.48	-	0.69	0.0388
neurological system process (GO:0050877)	1593	55	100.81	-	0.55	4.21e-05
G-protein coupled receptor signaling pathway (GO:0007186)	789	21	49.93	-	0.42	0.000537
sensory perception (GO:0007600)	1108	26	70.12	-	0.37	1.43e-07
sensory perception of chemical stimulus (GO:0007606)	875	13	55.37	-	0.23	9.85e-10
sensory perception of smell (GO:0007608)	667	5	42.21	-	< 0.2	8.06e-11

## Sheet: Table S3
CNVR	chr	star	end	Vi-North	Vi-Northwest	Vi-South	Vi-Southwest
1	1	16947	127885	1.53185	-1.18819	1.31544	-0.848274
2	1	1517644	1524000	-1.44631	-1.62594	1.00261	-0.156077
3	1	1576426	1577519	5.1338	2.03204	2.86979	3.73512
4	1	3295844	3311936	-1.82264	0.449692	-1.52229	-0.81523
5	1	4203274	4245840	2.61646	-0.296952	0.985196	1.1542
6	1	4471109	4522558	0.160609	-1.04302	4.58049	0.718921
7	1	4622963	4636357	2.64429	-2.06807	-0.0778576	-0.711559
8	1	4648383	4650979	0.660471	4.49979	3.25872	1.87692
9	1	5370848	5374084	-0.50733	-1.93484	-2.21	-1.78187
10	1	6535688	6595631	-1.88953	-2.22261	0.013791	-0.672199
11	1	6849639	6857568	-0.0670859	-2.17819	-0.209854	-1.42725
12	1	8762027	8787094	0.646732	0.676316	4.26094	1.27112
13	1	9528527	9534761	1.4487	0.900094	1.83676	1.48487
14	1	9987750	9997599	-1.96532	-0.284194	-0.28356	-1.01542
15	1	10554450	10563700	-1.62493	-0.898727	-1.36999	-1.32228
16	1	10970374	11065014	-2.25644	-2.50758	-2.54657	-2.19284
17	1	11142402	11306949	-2.2384	-2.13786	-1.92368	-2.19866
18	1	12484849	12489508	-0.67958	1.03071	-0.925693	-0.899816
19	1	12755291	12767386	-1.00506	1.9186	-0.247201	0.672817
20	1	12846641	12885445	-0.2879	-1.30875	-0.928861	-0.439642
21	1	13396878	13405659	-2.35849	-2.30615	-2.49493	-2.3067
22	1	13757605	13766201	-1.86818	1.41736	-0.689384	-0.214895
23	1	14116203	14127963	0.0299298	-1.51482	-1.73025	-1.4725
24	1	14285610	14287780	-0.500274	-0.932269	-0.342057	-0.918175
25	1	14571690	14581471	-0.573919	-1.40488	-1.98645	-1.43754
26	1	14954823	14975016	-0.140563	1.69277	0.249492	1.24218
27	1	15579607	15610038	-1.91965	-0.757745	-1.36297	-1.64532
28	1	15799548	15803326	-1.44333	-1.86804	0.37354	-0.804934
29	1	15891860	15924609	-1.39549	-0.327688	-0.157931	-0.932877
30	1	15984544	15996851	-0.718449	-1.82975	-0.344959	-1.91045
31	1	16021282	16023240	-1.94862	-0.756396	-1.22325	-1.23896
32	1	16048361	16097234	-0.59293	0.177253	1.44792	0.247075
33	1	16977474	16984564	0.460195	2.37158	2.90018	0.802601
34	1	17048198	17074824	-1.41265	0.948557	-0.431631	-0.809055
35	1	17438545	17496949	4.12549	4.99675	12.6783	5.06533
36	1	20165566	20168463	-2.05768	-2.19039	-1.71999	-2.07934
37	1	21296774	21341269	-0.810635	-1.65894	0.54772	-0.688645
38	1	21879680	21940683	-1.90889	-1.66364	-2.19243	-2.10857
39	1	22511328	22530484	-2.04203	-1.82924	-1.14074	-1.35243
40	1	23534602	23547603	-2.28475	-2.2707	-2.24653	-2.27599
41	1	24657509	24837345	0.561616	3.0773	3.24059	1.54406
42	1	24980365	24996946	0.343357	1.37297	2.00827	2.16426
43	1	25316438	25336973	-1.88829	-1.74498	-1.25568	-1.87054
44	1	26214802	26232211	-0.938988	1.24752	2.64524	0.670589
45	1	26624111	26644526	-1.45841	-1.51646	0.794049	-0.601412
46	1	26768798	26809747	-2.16267	-2.19431	-1.02159	-1.5552
47	1	27072549	27205326	-0.072689	0.85059	-0.197291	-0.242165
48	1	27214183	27221009	0.375643	2.52167	1.19754	-0.347268
49	1	27390245	27402147	-1.91325	-1.03348	-1.36495	-1.32837
50	1	27460341	27469186	-2.18887	-1.97998	-1.50191	-2.03044
51	1	27749786	27770402	4.20644	5.39037	2.85837	3.87958
52	1	28384396	28404989	-1.55685	0.975863	0.924124	-0.51301
53	1	28785551	28836741	0.0808621	2.38379	2.52423	1.32794
54	1	28913936	28915088	4.44014	0.298807	3.40946	1.11694
55	1	29648328	29686263	1.68062	-0.437608	3.32768	0.981233
56	1	30229465	30263673	-1.24769	-0.697978	1.1396	-0.36277
57	1	30606444	30614603	-1.68731	-0.4527	-1.12961	-1.4934
58	1	30648159	30649769	3.24104	2.59659	0.323932	1.59948
59	1	30744150	30753698	-2.48152	-2.55837	-2.69508	-2.51023
60	1	30793677	30808443	0.444785	2.75562	-0.00745443	-0.18396
61	1	30926029	30935109	-1.6397	-0.332095	-0.804934	-1.42201
62	1	30946919	30960139	-1.72333	-2.40592	-2.27101	-1.62137
63	1	31182212	31214179	-0.616494	1.26399	1.60235	0.67154
64	1	31686841	31695808	-1.85893	-1.37593	-1.91699	-0.450178
65	1	32134740	32142914	-1.22966	-1.87305	-2.09284	-0.366865
66	1	32648969	32656512	1.0469	0.678271	0.985392	1.55677
67	1	32677998	32703629	1.27131	3.06686	1.42191	1.41407
68	1	33208399	33243608	-0.517141	-0.655526	-1.17351	-0.790719
69	1	34104998	34117734	1.33768	1.99981	0.206934	0.89689
70	1	34177683	34207573	-2.3615	-2.64365	-2.54108	-2.36675
71	1	35284117	35290729	-0.729927	-2.17907	-0.574919	-1.30489
72	1	36064224	36069062	0.624114	1.41708	4.95722	1.4059
73	1	36267086	36273574	1.06376	2.22128	5.55972	1.50511
74	1	36293997	36308223	0.279758	1.55467	1.53602	0.698952
75	1	36675769	36703776	1.54288	5.73524	4.96311	1.65351
76	1	36710870	36729816	2.72274	5.52421	1.50941	1.55595
77	1	36836343	36887160	-1.32481	0.384404	-0.551159	-1.02178
78	1	37904993	37926751	2.91153	1.15492	10.0979	3.79909
79	1	38223665	38231920	-1.70705	-2.1633	0.0395858	-1.15463
80	1	38584563	38595839	0.46725	1.31766	1.28109	1.46718
81	1	38613687	38618819	-0.533552	1.51986	-0.462723	-0.58506
82	1	39311017	39341929	0.332115	-0.0324087	3.92389	1.93889
83	1	40572207	40641684	-1.59307	-1.06436	-1.26915	-1.38184
84	1	40962307	40967217	-1.86675	-2.70987	-1.07223	-1.90475
85	1	41103772	41113221	0.649165	1.47115	0.430836	0.564533
86	1	41453013	41465449	0.860936	-0.60925	-0.935349	-0.0953821
87	1	42116347	42190693	-2.06345	-2.7469	-1.74356	-1.42725
88	1	42199219	42201197	-0.150042	1.8787	-0.0515158	0.0171569
89	1	42253560	42266979	-1.2091	-0.503458	-1.24496	-0.463549
90	1	42921050	42965649	0.486363	-0.819501	0.0122021	1.13335
91	1	44235900	44245035	1.62024	-1.71799	-1.11479	-0.800451
92	1	44578314	44598077	-2.42534	-2.43858	-1.96642	-2.28757
93	1	44683130	44743553	4.88883	4.02287	0.737418	1.67414
94	1	45038244	45052090	4.85782	-0.563619	0.947529	1.49317
95	1	45160909	45167583	0.00830393	-1.32456	-1.29333	-0.97774
96	1	45172930	45201192	-1.97942	-1.6052	-2.2117	-1.29764
97	1	45817483	45824737	7.46445	1.78791	2.48424	4.3551
98	1	47612428	47640787	-1.89189	-2.83745	-1.68747	-1.38457
99	1	47768423	47791700	-1.3243	0.689583	0.303236	-0.6486
100	1	47999319	48048146	-0.00802416	3.72265	2.96126	1.37754
101	1	48377246	48392076	2.60829	3.56514	8.73464	3.52867
102	1	48505964	48529650	-1.76982	-0.749946	-0.221796	-1.37549
103	1	49217041	49220803	0.887546	-1.38655	3.36564	1.25766
104	1	49557832	49578738	-2.12328	-2.66269	-2.59402	-2.36892
105	1	49995553	50008434	1.15594	-1.38694	-0.314359	2.00236
106	1	50040614	50072631	-2.09844	-2.74103	-2.36755	-2.39946
107	1	50610120	50616366	-0.344374	1.52257	2.77815	1.22538
108	1	51392821	51403723	-2.14972	-1.52094	-2.22955	-1.80689
109	1	52119241	52122517	-0.191325	0.0412794	-0.923762	0.518305
110	1	52819373	52829367	1.57947	5.7723	2.57702	2.6799
111	1	55451071	55460924	-2.05576	-1.98218	-1.50341	-1.93715
112	1	55888792	55891534	-1.37663	-0.729161	-1.04545	-1.01055
113	1	56498684	56505444	-0.472296	-0.323309	-1.66682	-1.36022
114	1	58435550	58449521	4.97241	2.37174	0.438608	2.19837
115	1	58683312	58705645	-0.386658	-1.51155	-2.12253	-0.811629
116	1	59123524	59139135	6.8681	2.38324	1.72035	1.47837
117	1	59904199	59941661	-0.740819	0.794807	0.524679	0.353708
118	1	60230214	60239462	-1.989	-1.70423	-1.86341	-1.80382
119	1	61186696	61189139	3.34011	-0.809188	0.062854	1.47341
120	1	62165206	62171526	-0.00116735	-0.295698	0.0825377	0.114683
121	1	62552433	62616982	-0.534027	1.34534	-0.159016	-0.397065
122	1	64322900	64325180	6.11802	4.52777	0.913401	2.53853
123	1	65216588	65223738	-0.215021	1.50544	-0.720036	-1.18828
124	1	66313259	66323867	-1.15092	-1.80545	1.4182	-0.445845
125	1	66454459	66462045	-1.81325	-0.284441	-1.25962	-1.17561
126	1	68174701	68211040	-2.28518	-1.9544	-1.56421	-0.711729
127	1	70749256	70782268	-2.43287	-2.56846	-2.56402	-2.40432
128	1	74446695	74456850	-1.98182	-0.270856	-1.39947	-1.27162
129	1	74810583	74917513	-1.4089	-1.54454	1.19848	-0.224982
130	1	75664393	75684301	-1.78906	-2.2396	-0.109859	-0.665747
131	1	76685573	76710926	-0.329967	1.46999	1.10336	0.475494
132	1	77904173	77909250	4.5662	2.54091	0.673407	1.35878
133	1	83218713	83238102	-1.27637	-1.04792	2.68721	0.0104444
134	1	83760081	83775860	4.99056	3.34331	0.995162	1.77422
135	1	85719890	85721927	-1.71633	-2.19353	-1.77292	-1.65624
136	1	88351669	88368820	-2.08593	-2.5563	-2.37977	-2.37363
137	1	88661493	88837209	-2.13773	-1.82322	-2.16607	-0.767196
138	1	92013399	92022056	4.01664	3.97573	0.437472	1.23875
139	1	92326469	92328086	0.36467	1.02288	-0.629976	-0.357643
140	1	92469099	92495958	0.347171	3.57383	1.29176	1.28496
141	1	92685725	92689155	1.31641	6.30555	5.88297	2.5399
142	1	93084421	93093752	2.15986	1.32135	0.893997	1.73458
143	1	93319215	93355676	-1.27368	-1.81036	-1.47911	-1.52321
144	1	93462266	93473626	-1.68003	0.49816	-1.11641	-1.30539
145	1	93716184	93819471	-2.2105	-1.00239	-2.24859	-1.20105
146	1	94444382	94455637	-1.77205	-1.36709	-0.547462	-1.69842
147	1	94876596	94883794	1.25332	0.771313	0.919802	1.61946
148	1	94912236	94988909	-0.188426	4.07572	1.59624	0.427776
149	1	95064999	95081368	0.0789004	0.818527	4.00762	1.56959
150	1	97324405	97329236	-1.774	-1.87619	-1.77208	-1.8653
151	1	98472421	98506487	-1.47268	0.293345	-1.04978	-1.16798
152	1	100151489	100161179	-0.537072	0.325742	-0.662177	-0.853082
153	1	101059284	101073098	0.0232948	-0.640047	1.11259	1.41375
154	1	101120315	101125608	5.10319	2.15729	0.398817	0.932642
155	1	101302911	101330295	0.540529	0.125213	-0.372884	0.246691
156	1	101367178	101413415	-0.867081	0.849517	1.21714	-0.254865
157	1	101467375	101473950	1.25774	-1.79343	1.36804	-0.397299
158	1	101527889	101586311	0.951086	0.352641	3.85495	1.17225
159	1	102033767	102044827	-1.64031	-1.88897	0.494111	-0.633284
160	1	102256975	102263966	-0.252738	1.08396	-1.33414	-1.46733
161	1	102942640	102950321	4.38023	0.24398	6.28502	3.00915
162	1	103154830	103183564	0.364872	-1.49574	-0.485336	-0.986257
163	1	103481415	103491568	-2.34994	-2.3821	-1.97782	-1.99614
164	1	103616985	103619660	-0.125738	-2.43771	-1.09599	-1.70781
165	1	104254031	104289099	4.34403	3.04998	1.1203	1.56272
166	1	104430057	104460578	1.85486	5.17777	1.29839	0.685129
167	1	105108951	105137775	-1.76827	-0.273748	-0.337201	-1.02155
168	1	105544439	105594113	-2.46901	-2.55433	-2.58961	-2.26965
169	1	106723551	106730775	1.11377	-0.978015	-0.356382	0.415828
170	1	110689655	110739077	-0.059449	2.20274	-0.910387	-1.24281
171	1	112258300	112282159	-1.82196	-1.44769	-1.98789	-1.42036
172	1	112567181	112593811	-0.195792	0.61018	-0.139031	-0.230503
173	1	112954168	112977913	5.67181	1.64793	0.32213	1.89224
174	1	113219085	113244208	3.60797	2.84594	2.82169	3.67879
175	1	114715542	114724657	1.07107	3.09946	0.140962	0.0669115
176	1	116332624	116337932	1.70839	1.91256	0.578581	0.972719
177	1	119624353	119628301	0.725446	1.24173	-0.629961	-0.438984
178	1	120029579	120055534	-1.77651	-1.16509	-1.24564	-1.48782
179	1	121483788	121549693	-1.70477	-3.07189	-2.18579	-1.33174
180	1	122196317	122207720	-2.42664	-2.20475	-2.38709	-2.31998
181	1	124033716	124043522	-0.62181	2.59206	-0.76047	0.0897627
182	1	124283211	124315322	-0.296358	1.33207	-0.540418	-0.677464
183	1	124898908	124922066	0.485244	-1.18789	-1.10674	-0.548825
184	1	125262310	125350385	-0.28556	0.759451	-0.32529	-0.305022
185	1	125908455	125946386	-1.31928	-2.02791	-1.42533	-0.862356
186	1	126570837	126573005	-2.13765	-1.23747	-2.29124	-1.14869
187	1	126595867	126597196	-2.08055	-2.32707	-1.31503	-1.71434
188	1	126851365	126855555	-0.469176	-1.72434	-2.18213	-1.55251
189	1	127518399	127527614	4.31016	0.123053	3.31989	1.82067
190	1	130623810	130626113	3.10729	1.21459	5.14477	2.26117
191	1	132022909	132051224	-2.02132	-2.37242	-1.28994	-1.64025
192	1	132467763	132470233	4.38862	2.81288	1.68232	3.31164
193	1	133239293	133245034	-0.345237	0.540726	2.5421	1.7025
194	1	134675145	134692148	-2.03559	-1.61063	-1.97754	-2.02454
195	1	135214304	135228188	0.716319	0.618999	3.97812	0.816867
196	1	136239325	136292168	-2.55149	-2.78661	-2.65904	-2.57539
197	1	136836691	136877884	-0.855658	-0.880729	-0.917499	-0.765785
198	1	137951832	137997391	0.405704	2.17015	0.690981	0.012806
199	1	138921877	138923767	2.65067	0.269684	2.38954	2.09512
200	1	140476945	140483441	-0.703055	-1.21618	-0.358968	-0.937185
201	1	142810227	142819701	-2.00386	-1.65242	-2.0969	-0.455514
202	1	143842485	143881397	-1.56396	1.12673	-1.33468	0.810582
203	1	144032041	144038702	-1.51263	-2.32698	-2.4037	-2.11482
204	1	144786022	144791699	-0.610875	-1.42083	-1.87427	-1.47449
205	1	146688705	146698933	2.24652	4.25802	2.22763	2.17876
206	1	146958083	147110229	-1.85702	-1.05068	-2.15404	-0.611856
207	1	147900221	147904338	3.05292	5.00138	3.95856	4.66009
208	1	150050992	150065547	9.10852	5.90416	14.7614	7.03091
209	1	153060595	153063693	1.49696	1.82885	2.7346	1.36442
210	1	154816083	154826979	4.26212	0.00287967	-0.417288	3.36993
211	1	155186108	155187485	-0.762346	-1.29082	1.33641	3.95441
212	1	155754863	155796563	-0.618215	-1.17634	-1.9423	-1.49918
213	1	156238575	156284788	-1.85508	-0.838598	-1.34795	-1.7906
214	1	156299273	156307595	-0.399144	-1.93139	-2.24167	-1.64653
215	1	157155751	157173281	-1.87397	-0.805843	-1.66336	-1.98193
216	1	157196044	157225181	0.528896	5.43964	2.31409	1.17464
217	1	157922909	157925593	-2.08513	-1.991	-2.3273	-1.21336
218	2	116567	136345	2.78539	0.989313	4.11195	2.25519
219	2	2520529	2535261	1.2357	-1.26694	0.86042	-0.147886
220	2	3899232	3909800	2.56537	2.52054	0.406356	2.09373
221	2	3932011	3982629	2.33679	0.0573338	0.4551	1.54559
222	2	4111495	4148001	2.34728	-0.974286	-0.333739	2.21434
223	2	4175091	4177824	-2.49235	-2.64176	-2.57882	-2.46979
224	2	6974670	6981386	0.689898	1.93235	-1.46304	0.315391
225	2	7753410	7762742	3.65563	-0.622213	5.83385	2.12277
226	2	8678684	8709766	-0.78668	-1.58384	0.336477	-0.123321
227	2	9388178	9430016	0.137466	2.99748	0.238441	1.13394
228	2	10118567	10152228	3.64975	-1.39909	-0.505218	0.0476563
229	2	10166949	10174040	2.02867	0.088852	0.261612	0.393264
230	2	10445472	10446883	-2.45991	-2.5931	-2.49278	-2.10145
231	2	10780701	10805827	-2.11979	-1.03722	-1.7997	-1.96222
232	2	11542384	11575622	-0.157662	1.08741	0.207573	-0.0720667
233	2	11844224	11854277	1.80379	2.02029	0.41987	0.461481
234	2	11951895	11973387	-1.09236	-1.61362	0.440572	-1.13073
235	2	12060647	12072534	0.983076	1.83282	2.87891	2.09159
236	2	12603855	12611904	0.336195	2.03371	-0.0933142	-0.15391
237	2	12882505	12902297	0.0254745	3.4093	1.17891	0.785231
238	2	13449177	13459346	1.26082	0.198875	-1.18274	-0.836099
239	2	16607483	16637893	-0.265288	1.41049	2.39268	0.400986
240	2	16893307	16943848	-0.517549	-0.39187	1.80527	-0.0725321
241	2	18242286	18323831	0.317606	-1.653	-1.89179	-1.33479
242	2	18617467	18623986	-1.06354	-1.32987	0.11493	0.174246
243	2	19415250	19430770	1.16083	2.88681	5.05773	3.17441
244	2	20032135	20063350	6.46628	4.29823	2.79454	4.05906
245	2	21774236	21811386	-2.19535	-2.41244	-2.10775	-1.75244
246	2	22666288	22723720	-1.66702	-1.86421	-0.589131	-1.56883
247	2	24604313	24618034	-2.50712	-2.65338	-2.46441	-2.54965
248	2	24806784	24860261	-2.36439	-2.1385	-1.81718	-2.03568
249	2	25726425	25731123	-0.379982	-1.09523	-1.93457	-1.37208
250	2	25930901	26002605	1.7251	1.85449	1.9058	2.9432
251	2	26708611	26745289	-1.86715	-1.83612	-0.411125	-1.00898
252	2	28242514	28259483	8.86135	8.68903	4.35448	7.72713
253	2	31821846	31829541	-1.73607	-1.73158	-1.81732	-1.66532
254	2	32173950	32183657	1.34397	6.0512	2.66647	1.31512
255	2	32839532	32855808	2.83835	4.01717	0.443534	1.10285
256	2	33029738	33039272	1.46512	3.4489	0.772657	0.574265
257	2	33461587	33471080	1.27271	1.44058	-0.713496	-0.0442487
258	2	34528063	34548560	8.15347	5.13866	2.4219	3.83466
259	2	35234967	35247208	-2.20554	-2.02199	-2.25532	-2.03514
260	2	37580002	37589177	4.06353	0.0709609	0.967951	3.89164
261	2	39052643	39056934	-0.426416	1.55562	2.20704	0.897168
262	2	40876760	40895210	1.92057	3.47894	6.21098	2.01844
263	2	41014184	41034642	-1.79165	-1.82284	0.0804114	-1.07086
264	2	41277238	41297414	-0.764292	-0.0067291	0.68989	0.352358
265	2	41691100	41692419	1.54887	1.97995	1.90316	0.061517
266	2	41783889	41865150	-0.0983223	3.38788	0.914815	0.415829
267	2	42588742	42590387	-0.640231	-2.07461	-2.2003	-1.73854
268	2	43455759	43458347	-0.0681216	-1.99765	-1.09432	-1.50265
269	2	45218915	45229518	-0.240868	-0.933859	-1.91439	-1.14292
270	2	46477034	46485436	0.674906	2.48189	-0.087511	0.159202
271	2	47845367	47857335	1.02607	1.69655	-0.425457	0.101005
272	2	49872451	49898809	1.66716	4.26507	1.4555	1.53544
273	2	50114928	50130815	0.0310051	3.84656	0.874523	0.20746
274	2	51213768	51249009	-0.952003	0.486126	-1.24975	-1.70717
275	2	53380506	53454126	-0.661409	-0.13891	-0.981966	-0.600774
276	2	53991194	53999598	-1.83164	-2.15758	-1.83153	-2.1287
277	2	54859035	54920614	1.46191	1.705	-0.195162	0.269552
278	2	55487997	55516329	-1.10391	2.62459	2.02231	0.505493
279	2	55603739	55701827	-0.822486	0.64957	0.525784	-0.181255
280	2	55722546	55736061	-1.27993	-0.270339	-0.134409	-0.434523
281	2	55876484	56174814	-0.687307	1.41278	0.462868	-0.183364
282	2	56322350	56597924	-1.47425	-0.3488	-0.766661	-1.10418
283	2	56721862	56782406	-0.35764	2.87994	1.3404	0.432207
284	2	57102497	57129914	0.134671	1.35789	-0.360328	-0.368012
285	2	60448454	60453921	-1.35245	0.946099	-0.262516	-0.125692
286	2	60985154	60993155	-1.20662	2.03873	0.54625	-0.363728
287	2	62293166	62307193	4.16587	-0.76113	-0.354805	1.12276
288	2	63096039	63099689	2.16624	-1.05144	-0.130083	3.24989
289	2	63500222	63505440	-2.19654	-1.51317	-0.475073	-0.896593
290	2	65310617	65405852	4.12642	1.67335	2.6262	4.09032
291	2	67032416	67037565	0.340862	-0.112455	-1.36272	-1.32394
292	2	67612537	67672172	-1.73665	0.138089	0.0114966	-1.02073
293	2	67831637	67866565	-1.59094	-0.740575	-1.55896	-1.39858
294	2	68130472	68150651	-1.65912	-2.33528	0.44387	-0.32369
295	2	69293295	69314445	-1.80148	-2.18201	-1.98572	-1.63231
296	2	70915630	70927787	2.692	4.0782	2.21082	2.97245
297	2	72849807	72885823	1.60895	2.51832	3.31759	3.27069
298	2	73557136	73579405	1.10439	4.52637	0.510182	0.554785
299	2	74058514	74063186	1.10496	-1.0811	-0.630614	2.39977
300	2	74980388	74986038	0.614897	-0.510345	-0.694828	0.392394
301	2	75704153	75712736	5.1128	5.56656	2.92523	3.24014
302	2	76260539	76300213	-2.24737	-2.52396	-2.47817	-2.38676
303	2	77393440	77420390	0.317827	0.468747	-0.752536	-0.262222
304	2	77620108	77634339	-1.82373	-0.644854	-0.623285	-1.17969
305	2	77869427	77900295	2.91213	0.808771	-0.182063	0.668016
306	2	77905337	77906902	6.35457	9.34705	11.6006	7.29815
307	2	78047203	78052056	3.55727	-1.02617	-0.498825	0.500114
308	2	78120605	78141993	-0.395756	-2.07785	-1.85725	-1.53923
309	2	78426483	78436325	-0.612972	-0.835795	-0.752674	-0.607092
310	2	78541457	78545093	-1.82855	-0.87632	0.931712	-0.433469
311	2	79793325	79871479	-2.36373	-2.25018	-2.18503	-2.20365
312	2	82245159	82252014	1.14542	0.852605	-0.718171	-0.242397
313	2	82984400	83054006	0.322473	2.27658	0.0662707	0.107832
314	2	83270609	83275315	0.635876	1.369	-0.0475417	0.321273
315	2	84381563	84444271	-0.948273	0.107076	-0.130399	-0.202773
316	2	85549591	85555825	0.337757	2.07429	-0.820569	0.523225
317	2	87443758	87454671	-0.861114	-1.53335	-0.64614	-1.21342
318	2	89577166	89587500	-2.23393	-2.50534	-2.03834	-2.15808
319	2	91202908	91221891	1.60818	-0.343489	-0.388109	0.367775
320	2	93043589	93050333	-0.168568	1.78886	2.07412	0.53247
321	2	93600676	93604744	-2.09985	-2.60423	-2.38091	-2.37572
322	2	94200495	94202882	0.351374	0.566901	-1.60825	-1.05176
323	2	94421150	94423083	-0.0450212	0.385628	3.04982	0.542576
324	2	94489308	94574351	2.78467	-0.225469	1.56858	3.65066
325	2	96272205	96337033	-1.47547	-0.275075	-0.426671	-0.87475
326	2	97884821	97890294	1.10416	0.324146	2.39337	0.512272
327	2	98412253	98421774	1.26668	2.07883	5.84727	1.79308
328	2	98480344	98509897	2.16442	-0.195991	3.94888	2.04559
329	2	99070266	99082524	3.37247	-1.82971	0.650338	0.00280212
330	2	100237291	100277951	0.461005	3.32292	1.0916	0.751358
331	2	100472225	100497596	-0.354171	1.93578	-0.271338	-0.399185
332	2	100927709	100935749	0.949164	2.55153	0.192921	0.426654
333	2	101938200	101948525	-1.82148	-1.80583	-1.77359	-1.63811
334	2	107175821	107277176	-1.574	-1.7245	-0.720939	-0.578495
335	2	109818484	109847463	-1.31384	-0.0356695	0.139113	-1.24732
336	2	109908949	109918061	0.0984641	-0.810526	-1.94804	-1.03626
337	2	110211704	110220463	2.15371	1.44022	-0.448159	-0.041957
338	2	110728923	110737588	-1.8845	-0.132257	-1.19344	-1.16201
339	2	113771881	113777253	-0.166074	0.461905	0.459023	0.419598
340	2	113849067	113852386	0.311429	-1.11098	5.04978	0.843471
341	2	115180898	115199206	-1.38059	-1.6288	-2.38038	-1.92839
342	2	116957457	116963382	-2.04875	-1.14476	-0.874641	-1.41672
343	2	119140812	119146299	-0.0852333	-2.09679	-1.51646	-1.30471
344	2	120017960	120041833	-2.08181	-1.30541	-1.91088	-1.81759
345	2	120113274	120120172	2.10725	-1.14237	-0.512733	1.4791
346	2	124177025	124211492	-2.02305	-2.21232	-2.26226	-1.51113
347	2	124330343	124398570	-0.839116	-1.31781	-1.78044	-1.07607
348	2	124629063	124637058	-1.54726	-1.96741	-2.41094	-1.08553
349	2	127938818	127944851	4.02218	0.394257	0.110023	4.24824
350	2	129705588	129715376	1.90221	1.04745	0.0852786	0.349987
351	2	130200917	130204643	-0.202262	1.43142	-0.838519	1.8756
352	2	130875029	130889387	0.423314	7.82583	2.93539	5.0351
353	2	131156414	131321538	0.0203353	-1.50427	2.09435	0.0110094
354	2	131336443	131393741	-1.40854	-2.49762	-2.22901	-2.09614
355	2	131645417	131686594	1.06328	-0.224694	-0.91975	-1.00699
356	2	131808385	131850200	2.53875	-0.320748	-0.434046	3.51455
357	2	132535004	132546724	1.77244	1.82091	-1.03489	0.809692
358	2	133218586	133220453	-2.21472	-0.0664515	-2.25992	-0.569812
359	2	134290377	134350850	-0.881616	-1.18028	1.95696	2.84607
360	2	134368540	134377906	-0.046174	-0.0699229	-1.81644	-0.741444
361	2	134625757	134627024	2.94951	3.58769	3.61647	3.32176
362	2	134661176	134680325	0.530263	-0.959912	1.56314	0.044415
363	2	134698907	134992895	-1.86813	2.0419	-1.60535	0.408813
364	2	135096060	135613910	-1.8676	1.06161	-1.14361	-0.501883
365	2	135740083	135887999	-2.43204	-2.32391	-2.36431	-2.33792
366	2	136163505	136179030	-1.84125	-0.545551	-2.3125	-1.43191
367	2	136310067	136317627	0.212319	-0.604527	-0.346269	0.284968
368	2	136382758	136389628	-0.0116653	0.253308	-0.532829	0.62517
369	2	136410393	136437458	-0.426399	1.85088	1.10233	1.15687
370	2	136607064	136633667	-2.14648	-2.02944	-1.65466	-2.0149
371	2	136686819	136908437	-2.38046	-1.87906	-2.19939	-2.20191
372	3	25683	82937	0.378951	0.608014	-0.895078	-1.08752
373	3	671336	778807	0.695844	-1.52543	0.816291	-0.676417
374	3	1226272	1230267	0.607212	-2.60543	-0.911063	-1.52782
375	3	1667959	1704027	5.24192	1.79952	0.730536	2.4449
376	3	1789043	1804117	-2.37464	-2.36334	-2.51878	-2.33985
377	3	2270957	2287978	-2.4736	-2.71367	-2.5866	-2.38481
378	3	2396726	2454042	3.04392	0.704853	4.98239	2.86262
379	3	5319466	5328247	0.0694426	1.53347	0.733466	0.386359
380	3	6167783	6176650	0.343965	0.555767	1.6629	1.52184
381	3	6484129	6495486	1.92105	0.844637	2.06555	3.14289
382	3	6604440	6639510	3.16084	-0.300212	-0.89408	-0.819378
383	3	6695360	6699584	0.953824	5.65887	4.3173	3.42312
384	3	7483222	7505847	-1.99593	-0.617974	-1.86388	0.644952
385	3	7642343	7663313	-1.2256	-1.67646	0.441041	0.235264
386	3	7957960	7966233	-2.01926	-1.15973	-1.76439	-1.23265
387	3	8635643	8682290	-1.10978	-0.476654	0.225201	-0.782118
388	3	10029678	10030994	6.01048	3.02894	8.03095	7.88759
389	3	10444586	10458671	-2.18389	-2.34451	-2.54838	-2.32778
390	3	11025127	11049407	1.11059	3.1316	0.523568	-0.747846
391	3	11271018	11273957	-1.76845	-0.975568	-1.84631	-0.885578
392	3	11512266	11516579	-1.80328	-0.903349	-0.297983	-1.18859
393	3	11613757	11617676	-1.6769	-1.85491	-0.956958	-0.690581
394	3	11884028	11908387	-1.65514	1.22117	3.34587	0.368989
395	3	11962808	11975091	6.73033	4.25459	10.4335	4.99815
396	3	12018190	12124072	-0.457829	1.53113	3.34199	1.27891
397	3	13339669	13420896	3.58382	-0.758156	-0.100808	1.12478
398	3	13442537	13454424	3.67205	-0.461368	-1.19153	2.20003
399	3	13657562	13675632	-0.58792	-0.842019	2.89735	0.570196
400	3	13856059	13868081	0.659522	-1.03972	1.26603	2.95845
401	3	14695941	14703843	1.0206	1.01892	0.239985	0.655819
402	3	15134238	15335259	-2.08595	-1.94098	-2.28307	-1.10963
403	3	15378349	15383115	1.05947	-0.813594	-0.936652	-0.181391
404	3	17642509	17677091	-2.16313	-2.07432	-2.17752	-1.72446
405	3	18535905	18539243	-2.03139	-2.3896	-1.09441	-1.67806
406	3	19539750	19567418	-1.38297	-0.065343	-0.760082	-0.546568
407	3	20017608	20078482	-0.395978	-2.15285	-1.7083	-1.76247
408	3	20256075	20269114	3.16315	3.63236	0.945512	1.82029
409	3	20964087	20996369	0.535041	-1.1669	-1.28836	0.517175
410	3	21040171	21239099	-2.3005	-2.49046	-2.53223	-2.03983
411	3	21313585	21387762	-0.594829	-0.510925	-0.282797	-0.25974
412	3	22466653	22471807	-1.80974	-2.24939	-0.507957	-1.31252
413	3	23098959	23112143	1.59099	-1.39161	1.75836	-0.460861
414	3	23515406	23534653	-1.43339	-0.388365	-1.96386	-1.31805
415	3	25801086	25822926	1.81876	-0.755548	0.331229	-0.562794
416	3	26035770	26040115	-1.63875	0.620434	-1.68664	0.295013
417	3	26520985	26534887	4.00801	-1.13256	0.0136913	2.11699
418	3	27498743	27503805	0.562854	-1.64103	-1.28786	-1.69232
419	3	29392696	29405986	-2.37342	-1.63151	-2.24913	-1.25207
420	3	29581953	29597861	-0.58028	-1.4163	-1.49265	-1.00727
421	3	30019527	30046784	-1.09484	-1.24725	-1.84487	-1.3344
422	3	30596830	30697700	-1.76489	0.291152	-1.09505	-0.592037
423	3	31748152	31755127	1.11896	1.16523	1.93488	2.0019
424	3	32517293	32578716	-0.999226	-1.77341	-1.25911	-1.31684
425	3	34838523	34850708	0.755268	2.12276	1.10647	1.10233
426	3	37611760	37746446	-1.96186	-1.57708	-2.19386	-2.16309
427	3	38062876	38069297	-1.01365	-1.50464	-1.39478	-0.908418
428	3	38079587	38127774	-1.12235	-1.88707	-2.31663	-1.88328
429	3	38536070	38539264	3.20958	5.12029	1.49578	2.47376
430	3	38541848	38545530	1.87029	1.36779	-0.393949	1.8456
431	3	40529468	40584261	-2.25852	-1.64704	-1.66883	-1.96243
432	3	40901000	41038115	-1.60625	-1.14567	-1.26324	-1.28969
433	3	41106969	41126751	-0.244843	-1.84789	-1.98039	-1.29372
434	3	41635475	41639550	-0.873894	-2.84907	-2.03333	-1.2354
435	3	44532497	44537328	2.9762	1.24313	3.85096	2.24174
436	3	44602075	44651535	-1.25018	-0.231693	-0.75546	-1.16722
437	3	46819397	46912185	-1.39156	-0.675156	0.921825	-0.797075
438	3	47213429	47235017	2.1272	2.77768	0.643503	0.67896
439	3	49229230	49235943	-2.43328	-2.11993	-2.63892	-2.23858
440	3	49241891	49262005	2.29954	-0.355686	4.26704	1.23045
441	3	49679056	49711874	6.07824	3.78405	2.75259	4.07289
442	3	52415820	52419257	1.03071	1.90379	0.686449	0.26828
443	3	52762932	52771506	-0.813943	1.36243	-0.40671	-0.260265
444	3	53625840	53628690	-2.29859	-2.33337	-2.11333	-1.92064
445	3	53870627	53888555	2.28824	3.49887	1.39512	1.99549
446	3	54140836	54143848	-1.80537	-2.5191	-2.55721	-2.35421
447	3	54251564	54253993	-2.22899	-1.9031	-0.251051	-1.35677
448	3	54343407	54346596	2.43647	-0.0667308	0.1297	1.75559
449	3	54369910	55017187	-0.80831	-1.50277	0.631534	-0.783424
450	3	55641652	55646473	-0.0632823	-1.98751	-1.77836	-1.62659
451	3	58223976	58234463	0.244148	-1.95796	-0.810846	-1.04449
452	3	58594066	58646005	0.819385	3.63766	2.53942	1.00777
453	3	59710502	59771391	-1.47227	-2.39952	-2.09807	-2.14104
454	3	60308960	60322269	1.52952	-1.38113	-1.21992	-0.968136
455	3	61785604	61804378	-1.40134	-0.159753	-1.99016	-0.713765
456	3	61956991	61985699	-1.28506	-0.198862	0.782869	0.0524173
457	3	62529787	62565059	0.81234	3.33614	1.86935	2.0938
458	3	62628511	62738616	-0.493091	1.63678	0.141239	-0.158407
459	3	62934212	62935212	-0.756552	-0.952373	-0.875673	-0.582151
460	3	64091111	64231123	-1.36725	0.233539	-1.05374	-1.23798
461	3	64282008	64337510	1.26437	0.464096	-0.918589	0.468655
462	3	64695886	64772318	-1.57491	0.61147	-0.357678	-0.587878
463	3	64873937	64897906	-0.893599	-1.10662	-1.53817	0.335115
464	3	66265562	66278726	-0.4344	-1.98683	-0.36434	-1.49363
465	3	67188601	67210565	-2.54981	-2.61266	-2.67088	-2.44553
466	3	68678001	68691358	-1.14432	-2.01434	-1.75572	-1.33389
467	3	69130312	69133871	1.4256	-0.937739	-1.00076	-0.561377
468	3	69151819	69164396	-0.292214	0.856876	-1.29079	0.481868
469	3	69218004	69231601	-0.574316	-0.999232	-1.44556	-0.975422
470	3	69986760	70015022	1.4711	1.04319	-0.221207	0.849319
471	3	70104699	70125035	-1.03134	-0.487946	0.771599	0.324625
472	3	70286872	70313793	0.883605	1.68406	0.141	0.744155
473	3	71425386	71457713	-2.32846	-2.87482	-2.69983	-2.55878
474	3	71855477	71876377	-1.77839	-1.26014	-1.09537	-1.44178
475	3	71921755	71998750	1.31822	2.13274	1.44005	1.73255
476	3	72381331	72434154	-0.656039	-0.680763	-1.19867	-1.0192
477	3	73793189	73814136	-1.01681	2.00014	0.565515	-0.533493
478	3	76686681	76692560	1.38024	-1.81082	-0.684131	-0.50018
479	3	79589942	79606410	-2.00996	-2.40905	-2.48066	-2.34114
480	3	79670682	79732864	-2.07295	-1.89177	-2.08155	-2.02375
481	3	82313197	82373704	-1.8891	-1.8087	-2.36904	-2.03678
482	3	82609370	82632953	-2.31723	-2.47287	-2.21852	-2.00177
483	3	83065500	83116209	-0.408044	0.139377	-1.46589	-1.81556
484	3	83300195	83423985	-2.47334	-2.55199	-2.3497	-2.2133
485	3	87087415	87088860	5.33999	-0.746657	0.254279	1.78917
486	3	88632772	88668204	-2.40502	-2.20452	-0.966843	-0.951264
487	3	90696118	90704929	-1.60558	-0.991475	1.04004	-0.417412
488	3	93450015	93520990	-0.362421	-0.473807	-0.181292	0.133739
489	3	94354950	94363475	-0.439942	4.54111	0.87541	2.27193
490	3	95853703	95881157	3.25099	3.77098	0.124266	1.92264
491	3	97045586	97049900	-1.56238	-1.47978	-0.36328	-1.9989
492	3	97383125	97392374	-0.613455	-2.56077	-2.09052	-1.69186
493	3	99573913	99587531	4.49795	-0.0459861	0.240663	1.13253
494	3	99811044	99836774	-1.031	1.73306	-0.954566	0.711566
495	3	101469831	101510837	1.1284	0.951119	-0.861341	-0.0620941
496	3	103756410	103766293	-1.74403	-1.42988	-1.87468	-0.370798
497	3	104018843	104032563	-1.77331	-1.52599	-2.10544	-0.243092
498	3	104780223	104782593	-2.26029	-1.05937	-1.74234	-1.65071
499	3	105702028	105739637	-1.68755	-0.713914	0.0590861	-1.09536
500	3	110152987	110202242	2.33391	-1.8196	-0.952665	0.00244619
501	3	111772763	111787914	1.06031	-1.56293	-1.01041	1.3928
502	3	113996976	114003324	0.326235	2.54387	0.0899233	0.246685
503	3	114797789	114800885	-1.84736	-1.26983	-0.937207	-1.42361
504	3	115532138	115616111	-1.43822	0.786798	-1.00616	2.15173
505	3	115951555	115953445	-0.671721	2.05731	1.44384	-0.32004
506	3	116551733	116580756	0.4239	-1.12187	0.195244	-1.18146
507	3	118059058	118090512	1.51375	-0.498799	6.66234	1.5218
508	3	118608493	118616348	-1.42791	-0.146496	-2.17116	-1.23065
509	3	119022089	119048887	0.598032	-0.675438	6.94784	1.95291
510	3	119126949	119177155	-1.8159	-2.13197	-2.41392	-2.20659
511	3	119258222	119261025	1.80009	2.21542	1.33844	1.46249
512	3	119275496	119276724	-1.79595	-1.1006	-1.11747	1.42846
513	3	119293482	119316690	1.02008	-1.59082	-1.16397	0.29421
514	3	119522531	119564741	-1.36594	1.09806	-1.67023	-0.557865
515	3	119627442	119632020	2.85133	-1.04733	4.96294	1.69987
516	3	119666377	119737503	1.04162	6.38208	6.05999	4.50822
517	3	119816455	120211603	2.44047	-0.479077	-0.390406	-1.4216
518	3	120303311	120367565	-2.06762	-2.20859	-1.52692	-0.730731
519	3	120403408	121305730	-1.15634	0.226797	-2.02695	-0.715295
520	4	6094	746568	-0.86319	0.631605	-1.02773	-0.816845
521	4	762030	923590	-1.1284	0.657366	1.47837	-0.234794
522	4	972429	985653	1.83718	-1.05164	5.15527	1.66365
523	4	1047205	1656012	-1.12895	1.75717	0.169301	-0.467464
524	4	1669308	1993534	0.508084	4.71114	1.77441	1.35804
525	4	2005172	2037940	-1.17558	-0.435606	0.58433	0.0496538
526	4	2055363	2075116	5.2894	-0.395661	0.511846	2.61641
527	4	2530010	2533123	-0.48838	0.927572	-1.46965	-1.98958
528	4	2808329	3062305	-0.556629	2.13635	0.690636	0.299708
529	4	3712072	3752869	-0.0111191	-0.28225	1.98824	-0.26609
530	4	4691403	4693149	-1.35355	-1.16584	-1.93906	-2.23235
531	4	4771831	4779686	0.130605	-0.615123	-1.74938	-1.32798
532	4	5191680	5197455	-0.568971	-1.64917	2.77013	0.0627072
533	4	6621410	6648624	-2.15704	-1.9615	-1.16038	-1.89516
534	4	6864256	6884659	0.166278	-0.72834	4.6048	2.86406
535	4	7054501	7069300	1.11281	-0.908164	0.784734	2.1473
536	4	7211793	7219597	-1.59624	-1.12039	-2.0216	-0.773584
537	4	7244574	7267128	-1.57458	-1.97837	-2.38923	-2.26239
538	4	7756940	7768281	-1.89425	-2.06838	-1.52415	-1.40033
539	4	9019782	9026721	-1.56469	-2.09421	-0.699741	-1.54556
540	4	9175665	9186322	1.12669	0.0300136	-0.933833	-0.439977
541	4	9637636	9650862	1.96661	4.38392	2.92769	2.45753
542	4	14123796	14135558	-0.0387788	-2.16341	-1.24921	-1.61996
543	4	14393373	14397191	2.47716	-0.614607	-1.01926	-0.862104
544	4	14586450	14594779	7.42736	3.81026	3.35804	4.35864
545	4	14907625	14915166	-2.16768	-2.57472	-2.39942	-2.39345
546	4	15204720	15254370	-2.34623	-2.40179	-2.40806	-2.21869
547	4	15484107	15523374	0.211188	-0.241182	-1.58096	-2.05154
548	4	16011192	16077388	-0.877616	-0.535166	1.53433	-0.549861
549	4	16222177	16234825	3.171	1.91614	1.64666	1.91987
550	4	16478621	16489343	6.71134	1.04536	1.06296	0.58051
551	4	16507169	16520581	-1.92793	-1.08422	-0.802573	-1.51975
552	4	16706282	16724133	-0.906348	0.706179	-0.579653	-0.183412
553	4	16829473	16839465	-0.988506	-1.34584	-1.94794	-1.54049
554	4	18250653	18270277	-1.81878	-0.23759	-1.31898	-1.41753
555	4	18584904	18593278	10.0045	1.10782	5.34074	3.00124
556	4	19850017	19857367	-2.42446	-2.81894	-2.65366	-2.5625
557	4	20460513	20464749	-0.0883803	-1.8228	2.2291	-0.769554
558	4	20545562	20701989	-1.85745	-0.962596	-0.29642	-1.48709
559	4	20883303	20894177	0.379096	-0.583691	-1.02682	-0.398309
560	4	22159819	22192115	0.662442	1.70254	-0.791655	-0.770494
561	4	22212448	22217760	-1.40341	-1.73607	-0.258375	-0.48322
562	4	22525409	22542756	0.822915	2.38717	6.71944	2.09302
563	4	22859120	22865014	3.30987	3.74693	1.87568	2.68114
564	4	23710774	23732223	-2.27336	-2.26314	-1.27821	-1.198
565	4	24824291	24831553	-1.13897	-1.7194	-0.671926	-1.26666
566	4	25210432	25214284	-1.90984	-2.40556	-2.2992	-1.62535
567	4	27876338	27894006	-1.3497	-0.389085	-0.669376	-1.14858
568	4	27980868	27985683	-0.530887	0.0989731	-0.549726	-0.467866
569	4	28243455	28249822	-1.09589	-0.634159	0.772866	-0.541794
570	4	28744454	28751390	-0.649445	-0.616511	-1.49308	-1.41801
571	4	28847032	28856481	0.188887	5.34703	3.39692	2.04904
572	4	29590651	29594061	-0.918933	-0.291496	-1.81298	-1.57508
573	4	30031590	30122859	0.169325	-1.21742	-1.09907	0.358793
574	4	30441263	30696325	0.874442	2.60594	4.94783	2.16434
575	4	30733505	30765025	6.00187	2.21697	3.03819	3.41476
576	4	31150290	31165282	4.06016	3.48966	9.47512	3.07571
577	4	31262505	31268043	-1.40052	-1.55567	-1.80499	-1.19781
578	4	31310664	31349069	-0.738243	0.994838	0.19973	0.363741
579	4	31738259	31877969	-0.741104	-1.66702	-1.47919	-0.779515
580	4	33030432	33064182	0.733187	-1.77093	-1.75807	-0.901722
581	4	33540612	33550157	1.19151	3.65597	0.520338	-0.292799
582	4	34327647	34329841	-2.49937	-2.22535	-2.54148	-2.05882
583	4	34710648	34759095	-1.89896	-0.85262	0.776974	-0.478177
584	4	34936415	35024177	-0.684564	1.72504	1.9633	0.0839454
585	4	35633627	35638154	3.7831	3.26477	0.847762	1.24998
586	4	36488751	36497161	2.44278	2.0314	1.95108	2.62995
587	4	36766498	36789265	0.0481284	2.84645	1.28927	0.450569
588	4	36865652	36890725	3.51987	3.201	1.55491	1.91397
589	4	37223840	37235676	-0.606241	0.815111	-0.892199	-1.02399
590	4	37332354	37341832	1.22603	4.3765	1.56067	1.01036
591	4	37405011	37423340	-1.48866	1.28704	-1.13545	-0.214114
592	4	37553274	37557123	1.14677	-0.114751	-0.0343084	0.890481
593	4	37608427	37619621	2.91836	6.75775	4.75237	4.18103
594	4	38621158	38660809	3.04437	7.18872	10.3959	5.26572
595	4	39277149	39413947	-1.72117	-0.510489	-0.297297	-1.08213
596	4	39580162	39594302	1.88674	-1.54463	-0.644982	-0.438732
597	4	39985793	40115150	-2.29626	-2.09404	-2.51908	-2.30485
598	4	41107291	41130890	-0.196064	0.422021	-1.58205	-1.28434
599	4	41507198	41522413	-1.86934	-1.59757	-1.69319	-1.73982
600	4	41831450	41840965	2.31589	5.29508	4.7303	3.40271
601	4	42773887	45034444	-0.720327	1.47793	-0.0809028	-0.836798
602	4	45054839	45072215	0.352757	3.69299	0.326256	0.890629
603	4	45079239	45987278	-1.50397	-0.339115	-1.01187	-1.49256
604	4	46975403	46982930	2.76862	6.8092	2.1183	0.967508
605	4	47484110	47497878	-0.99549	-1.58357	-0.756332	-0.570724
606	4	47532919	47539595	-0.690675	-1.13111	-0.820819	-0.438528
607	4	50787049	50816295	0.802652	-1.80408	-0.39621	-1.05736
608	4	55564014	55681546	0.0729028	0.0429186	-0.883504	-0.393397
609	4	56318897	56324082	4.3562	6.19922	2.00989	2.48754
610	4	56592528	56602874	-1.69207	-3.05459	-1.35286	-0.888694
611	4	58972371	58998553	-2.37583	0.662289	-0.915782	-0.222792
612	4	59606204	59667735	1.83038	6.44997	5.40762	4.37766
613	4	60134070	60139740	-2.1317	-2.19598	-2.22125	-2.13559
614	4	63894882	63982097	-1.75495	-1.52196	-2.27213	-1.97781
615	4	64190913	64202219	-1.28155	-1.77891	-1.86034	-1.35443
616	4	64272616	64324993	0.992883	3.05904	1.62935	1.08784
617	4	64914161	64926156	1.70016	3.8982	3.00352	2.06927
618	4	65375544	65389620	-0.495762	-2.0463	-1.26991	-1.82148
619	4	66007886	66013568	2.09123	0.16197	-0.506302	-0.107929
620	4	66017706	66031146	2.00515	-1.61235	-0.704449	1.54352
621	4	66292211	66414077	-0.831203	0.402543	1.12155	0.111599
622	4	66968392	66979591	1.02378	-0.57402	-0.453602	0.946694
623	4	69319727	69354897	-0.952158	0.331188	-0.782515	-1.18148
624	4	72041417	72052613	3.50941	4.53775	1.62459	4.06757
625	4	73273937	73281353	-1.47147	-1.03354	-0.137192	-0.817988
626	4	73516701	73518942	-2.06565	-2.185	-2.47498	-2.24828
627	4	75016523	75104623	-2.04227	-0.69717	2.12401	0.348176
628	4	75174001	75189001	2.53142	2.34922	1.41247	2.47144
629	4	75775365	75865309	3.68299	2.45685	0.395778	0.986821
630	4	77841970	77843064	5.68042	3.83511	2.10453	3.23869
631	4	79351754	79358782	-2.28487	-2.34561	-1.60351	-1.43031
632	4	82193146	82202920	-0.457721	2.93017	3.4779	0.71157
633	4	83168596	83245277	1.36579	0.661422	-0.660201	0.42398
634	4	83273349	83342163	-2.22094	-1.44863	-1.77076	-1.98725
635	4	83409962	83463128	0.890296	-1.79626	-0.527254	-0.920342
636	4	83579600	83600824	-1.76518	-2.08923	-0.619165	-1.37315
637	4	83697713	83713092	-1.89076	-2.86267	-1.53618	-2.22272
638	4	84103896	84153557	0.363249	-0.992653	3.0602	0.0910591
639	4	84183337	84671292	-2.19009	-2.39796	-1.24408	-1.81308
640	4	84698450	84708985	-1.6991	-2.64783	-2.23313	-1.29323
641	4	84714586	84734343	0.480524	2.65208	2.71988	1.77305
642	4	85173044	85200593	-2.09983	-1.60327	-2.1701	-2.09285
643	4	85510225	85521265	-1.2428	-1.79365	1.47703	-0.598583
644	4	85734291	85738894	0.1237	0.080512	3.0171	1.51187
645	4	86376250	86377360	1.73979	0.782288	0.412831	1.22492
646	4	87497723	87507246	4.37565	3.28099	1.19976	2.63989
647	4	87885111	87888631	-0.0482095	-0.88599	4.87486	1.67744
648	4	88162119	88167577	-0.523995	-0.56435	-1.43036	-0.953146
649	4	88192093	88199649	11.3032	2.37801	3.21571	4.0052
650	4	89088029	89100077	0.248194	1.71438	0.993855	-0.208487
651	4	89624510	89648770	1.44288	2.50724	1.82575	2.21765
652	4	90047701	90053413	0.172873	3.53437	1.90609	1.31113
653	4	90112253	90116510	-2.37015	-2.21176	-2.60526	-2.33341
654	4	90407999	90415012	-1.91696	-0.866886	0.221942	-0.816628
655	4	90629117	90635317	-2.27611	-1.5216	-1.97549	-1.90248
656	4	90699813	90705987	-0.889876	-0.504429	-0.646988	-0.797683
657	4	91095329	91100035	0.690588	2.39369	0.376145	0.393281
658	4	93975059	93987900	-2.47433	-2.65012	-2.69439	-2.56344
659	4	94222355	94228755	0.710899	-0.252566	4.96376	0.48863
660	4	94269361	94365964	2.37051	1.46616	1.34054	2.14347
661	4	95802166	95974974	-2.45053	-2.57368	-2.28051	-2.21181
662	4	96508859	96516707	8.76178	4.40283	3.46804	4.17928
663	4	96770424	96823498	1.9225	2.72858	0.679442	1.97718
664	4	97878959	97903366	2.48277	4.70335	2.59452	2.43264
665	4	99775747	99877016	2.39112	-0.375586	2.90259	0.146385
666	4	99905388	99923879	2.27026	9.0912	6.20475	4.34601
667	4	100553565	100555316	0.983123	-0.608406	0.278357	0.0907412
668	4	100562856	100631850	-0.51007	-1.27582	-1.51409	-0.876526
669	4	101288724	101367211	-1.76694	-1.59895	-0.976117	-1.57381
670	4	102739978	102823219	1.06508	-0.462386	-1.44451	-0.853321
671	4	105534184	105539269	-0.264293	-1.00598	-1.28573	0.228277
672	4	105973753	105987885	-2.2765	-2.13978	-2.38626	-2.24393
673	4	105994555	106151011	-0.930241	3.35398	1.59381	0.964986
674	4	106395416	106398878	-1.22674	-1.467	-1.71312	-0.936155
675	4	106642849	106765834	3.27459	-0.406324	1.75261	1.16759
676	4	106905592	106929344	-0.820407	-2.15958	-1.97007	-0.334485
677	4	107219556	107253901	-1.83426	-1.45515	-2.13257	-0.186869
678	4	107915287	107939119	-1.78692	-1.24762	-2.12681	-0.964396
679	4	108104143	108116035	3.54621	-0.592621	1.11572	0.646773
680	4	108141346	108171759	3.69085	-0.194904	2.30783	1.19191
681	4	108216251	108381464	2.95712	2.89789	8.01013	4.13161
682	4	108488499	108497234	2.89041	0.709226	-0.226099	0.681704
683	4	108805045	108816146	-0.145552	-2.66368	-1.41877	-0.713997
684	4	108999630	109039227	-1.38744	-1.42108	1.35637	-0.204484
685	4	109085439	109098126	-2.17588	-2.86576	-2.38871	-2.52083
686	4	109502681	109525625	-1.50336	0.0858348	-0.958253	-1.38755
687	4	109692893	109696945	-2.29398	-2.0376	-1.65841	-2.03824
688	4	110165376	110179714	-1.95076	-0.904777	-1.09769	-1.69435
689	4	110268703	110270591	2.43658	-1.27307	-0.98513	-0.357395
690	4	111328553	111341662	-1.83631	-2.29508	-1.91385	-1.567
691	4	111429061	111453056	6.03997	0.863689	-0.122698	0.651208
692	4	111661186	111663882	-0.015658	-2.28205	-1.87499	-1.1673
693	4	112799506	112808114	6.01368	5.45207	1.58865	2.89885
694	4	113198012	113210925	0.498627	0.849921	0.126861	-0.188026
695	4	113553884	113555764	-1.53725	-1.45531	-0.692078	-1.38973
696	4	113640635	113824662	1.38279	-1.43426	0.519117	-0.606692
697	4	114113270	114118886	-1.41618	-0.0425782	1.14812	-0.367817
698	4	114648661	114658807	-1.57632	-1.35524	0.299431	-1.24751
699	4	114682680	114690876	-1.71908	-0.825926	-1.10299	-1.69053
700	4	116544436	116615681	-1.2102	-2.24242	-2.06616	-1.94799
701	4	116625459	116642675	-1.68451	-2.24523	-2.37331	-2.00279
702	4	117055332	117073672	1.35053	-1.85195	-1.43599	-0.610268
703	4	117237448	117245533	7.1191	-0.0349109	1.05462	2.07197
704	4	117404769	117408014	3.57885	1.06091	-0.614965	0.699839
705	4	117905359	117911269	-1.42571	-2.12755	-2.15783	-1.26588
706	4	118132224	118168607	3.44701	2.04551	0.277967	0.356865
707	4	118495624	118507580	1.58971	-0.637013	-0.217535	3.11724
708	4	118822765	118829592	-0.685887	1.32091	1.3416	-0.994475
709	4	118884897	118891222	2.22536	0.619004	2.79435	1.22454
710	4	119126379	119140770	-1.38729	-1.38458	-1.84613	0.244817
711	4	119337948	119375076	-0.964118	-1.24965	-0.951695	-0.54939
712	5	5101	382605	-0.429895	-1.33741	1.83543	0.351551
713	5	1808724	1825837	1.0542	3.62599	1.18062	0.0465411
714	5	3370056	3389248	-1.78876	-2.06438	-1.8973	-1.83966
715	5	3508141	3523286	-2.04171	-1.84351	-2.50003	-2.18243
716	5	3955736	3963422	2.42683	2.83218	1.10598	1.74923
717	5	4102468	4159657	-1.36111	0.11079	-0.319016	-1.04886
718	5	4199118	4205612	-2.32055	-1.53309	-2.2857	-1.70548
719	5	5626620	5638151	-1.57218	-2.09166	-0.391518	-1.12954
720	5	5893817	5913578	-2.33874	-2.34127	-2.35226	-2.23771
721	5	6319888	6321798	-0.785952	-2.21566	-1.99094	-1.86903
722	5	6329577	6344757	-1.74087	2.20217	1.4562	0.681715
723	5	7722094	7760512	-0.43366	-1.9026	-1.42827	-1.53768
724	5	7981068	7986854	0.295822	-2.92697	-1.86879	-0.185578
725	5	8063248	8070063	-0.0972957	-0.687991	-1.03341	-0.503404
726	5	8270443	8287698	0.49578	0.580404	-0.688308	-0.383556
727	5	8851992	8862219	-1.07575	-1.78987	0.0349347	1.34591
728	5	8877615	8896236	-1.10256	-1.61934	0.592778	0.174661
729	5	9338439	9383389	-1.62393	-1.19502	-1.33691	-1.43146
730	5	9762365	9933020	-2.37099	-2.63246	-2.17657	-2.24781
731	5	11080729	11085173	0.181104	1.24886	-0.618813	-0.126883
732	5	11464705	11475162	1.21126	1.20101	0.324253	0.424228
733	5	13035547	13054388	-1.69835	-1.48094	-1.72668	-1.75014
734	5	13380703	13403654	0.417999	0.576735	0.0717969	0.644239
735	5	14037082	14063462	3.37465	0.785634	0.057876	-0.0948799
736	5	14106647	14174145	-1.60809	-1.05684	-1.43873	-1.35868
737	5	15696963	15713873	-1.84637	-2.54556	-1.79429	-2.21758
738	5	16765432	16780176	-1.93023	-1.2361	-2.31399	-1.91133
739	5	16875327	16906871	0.112489	-2.03092	0.337513	-0.999081
740	5	17347423	17371192	0.94651	2.16654	-0.606025	-0.352531
741	5	17555628	17567588	-0.30875	-2.00835	-1.8128	-0.704224
742	5	19375025	19377326	0.507925	-0.945235	-0.552385	-0.113156
743	5	19830701	19854734	-0.0791303	-1.83813	-1.77419	-0.715192
744	5	20229807	20236905	-1.55185	-0.732511	0.879338	-0.0860219
745	5	20396101	20412587	0.473695	-1.11074	-1.20786	-1.37698
746	5	21377126	21396263	0.647486	3.33001	1.04023	1.12852
747	5	21655535	21660566	-1.40124	0.510545	-0.756454	-1.41468
748	5	22507919	22563988	0.574554	-1.95529	0.584148	-0.9684
749	5	22593699	22600255	-1.22117	2.648	0.418185	-0.111364
750	5	22601454	22611968	-0.922086	-1.58651	-0.349137	-0.62743
751	5	24440562	24451576	8.66023	2.21961	1.68142	2.82896
752	5	24974218	24981648	5.32765	-0.975005	0.605824	2.16264
753	5	25325549	25520001	-2.34294	3.26885	-0.187054	1.1385
754	5	26294175	26301071	-1.52289	-1.83434	-1.31474	-1.08707
755	5	27004466	27026460	-1.42548	2.44655	-0.610734	-0.541393
756	5	29134747	29168501	-0.697694	0.0823273	1.84545	1.56254
757	5	30485188	30548497	-2.41655	-1.87648	-2.54096	-2.14603
758	5	30573413	30590272	-1.67751	-1.99163	-0.899566	-2.00927
759	5	31581436	31596991	-2.131	-1.70744	-2.11014	-0.815312
760	5	31682483	31695995	-2.45162	1.28307	-0.634379	0.309705
761	5	31896234	31947799	-1.75348	-2.58197	-1.1793	-1.54324
762	5	32008914	32023722	-1.22358	-1.85009	-1.49808	-1.62533
763	5	33472529	33486314	-1.39194	-1.31298	0.507407	-0.406006
764	5	33728867	33733483	-2.06112	-3.02806	-2.57839	-2.55098
765	5	34959585	34967024	-1.20243	-0.729794	-2.23729	-1.49227
766	5	36297024	36299121	-1.80576	-0.116788	-1.06706	-1.51966
767	5	39236995	39253567	3.46885	0.815586	-0.522545	1.28635
768	5	39428702	39464753	3.74172	2.7902	0.320832	0.84827
769	5	41517287	41528650	-2.15938	-2.48533	-2.44614	-2.29856
770	5	41723257	41770927	-0.903471	-2.1932	-1.14005	-1.76512
771	5	41912219	41913821	-0.21192	1.10604	-1.44627	-0.2436
772	5	41982095	41983818	-1.27622	-1.28136	0.398919	-0.660701
773	5	42212768	42250701	0.760193	0.827133	-0.420144	-0.269028
774	5	44389444	44412621	3.79546	6.46679	9.51142	3.81863
775	5	44417351	44506573	0.751444	-1.22563	-1.3959	0.86285
776	5	44647006	44663503	-1.64164	-1.70135	-1.11931	-1.60232
777	5	44957850	44970362	1.8602	-2.60771	-0.882829	0.186854
778	5	45099743	45116476	-0.984296	-2.38053	-1.54973	-1.97616
779	5	47300660	47305323	6.75215	0.108157	0.709073	2.98369
780	5	49485954	49593083	-2.21785	-1.96413	-1.53855	-1.77297
781	5	50314511	50355362	-1.48531	-0.698678	-1.96498	-1.50917
782	5	50810271	50816898	-2.52412	-2.53042	-2.58955	-2.22686
783	5	51206980	51313925	-1.9589	-0.398943	-1.16567	-1.38078
784	5	51784300	51791315	-0.202883	0.234815	0.707559	0.445492
785	5	52185478	52500200	-0.766695	-0.140154	-0.959517	-0.983154
786	5	52613608	52622657	-0.05164	0.95692	1.69375	1.64404
787	5	52765006	52775407	3.05096	3.41129	-0.596964	0.56163
788	5	53105539	53111306	1.22291	4.36567	3.00989	0.827733
789	5	53554507	53583936	-2.45444	-2.5314	-2.55559	-2.46521
790	5	54383490	54399438	-2.01744	-1.86215	-1.65036	-1.81613
791	5	56251495	56259194	6.4334	4.83495	3.07771	3.3506
792	5	57985850	58356701	0.542111	-1.09651	-0.0440102	-0.744524
793	5	58376266	58441130	8.02333	6.41065	10.5382	7.16027
794	5	58817548	58860052	-1.12571	0.156598	-0.816858	-0.848094
795	5	58966295	59317374	0.919017	-1.97995	-0.900291	-0.546338
796	5	59421039	59648377	1.84091	1.41967	4.23181	1.91289
797	5	59775824	59813503	-0.799361	0.40687	-0.720203	-1.20077
798	5	59978129	59999377	0.553352	3.38852	1.10575	0.942681
799	5	63495126	63501248	0.808641	1.15775	1.09096	1.37017
800	5	63673072	63682922	-2.41616	-2.53208	-2.4565	-2.39647
801	5	64318254	64326741	-1.6824	-1.4571	-1.88061	-1.7972
802	5	65706399	65713172	1.19341	2.78449	1.15299	1.16357
803	5	68794146	68803879	-0.153343	-0.149005	1.35592	0.930941
804	5	68971615	69021863	-1.82256	-2.58139	-2.33609	-2.20439
805	5	69131136	69210030	-2.26975	-1.75548	-0.479527	-1.24581
806	5	70389586	70403136	8.63698	6.84345	4.66499	4.2272
807	5	73185738	73190311	-1.10668	-1.72122	-0.325071	-1.54486
808	5	74288348	74300703	-1.06043	-1.65678	-1.91176	-0.193997
809	5	74565150	74591741	-1.33312	-2.05544	-1.22279	-1.60912
810	5	74870375	74880537	-2.3277	-1.99377	-2.65778	-2.18514
811	5	75009823	75033818	-2.31191	-1.26511	-2.31743	-1.53534
812	5	76028838	76039469	8.14167	0.248437	1.33652	2.5409
813	5	76653989	76811165	-0.774751	-0.496331	-1.84161	-1.0694
814	5	78193741	78206091	0.704534	2.50109	3.20232	1.55171
815	5	78568782	78578744	-2.33312	-2.61224	-2.55585	-2.2044
816	5	79941263	79954124	-1.9343	-2.46066	-2.27174	-1.84988
817	5	80079593	80093169	1.71591	-1.60634	-0.443743	0.446834
818	5	81605682	81690291	-1.73123	-1.41949	-2.07792	-1.99997
819	5	82011474	82058992	-1.01413	-2.35746	-1.73975	-1.97262
820	5	82939361	82941016	-0.106342	0.395412	-1.6858	-0.716902
821	5	83186297	83195714	5.21501	7.73224	6.37037	7.48022
822	5	86899568	86925075	-1.84997	-1.65988	-0.956157	-1.84109
823	5	87553280	87554838	-0.611634	-1.33284	-0.273743	-0.892638
824	5	89953588	89961019	-1.77497	-2.09163	-1.37446	-0.889125
825	5	91938390	91945442	-2.09263	-1.69945	-1.68451	-2.12047
826	5	93215518	93231052	-1.89684	-1.46397	-1.43437	-1.86142
827	5	95127153	95134924	-1.13368	-1.49851	1.44475	0.439453
828	5	95528807	95536136	5.0342	4.2807	4.02366	3.50406
829	5	98334098	98364400	-0.137297	-1.00173	5.75971	2.13723
830	5	99065848	99108076	-2.15236	-2.67356	-2.04325	-2.20741
831	5	99124804	99128798	0.136787	-0.0136631	-1.71576	-0.780345
832	5	99138462	99207399	-2.50603	-2.5177	-2.49957	-2.11807
833	5	99542086	99786004	-1.19383	-2.08027	-1.51976	-1.62776
834	5	100118022	100134646	1.28978	5.14077	5.55945	3.3369
835	5	100539715	100552484	-2.45703	-2.26628	-2.52536	-2.3104
836	5	100588164	100642451	5.9938	0.632322	8.04356	2.93903
837	5	101788321	101805571	-0.683107	0.481891	-1.9246	-0.876715
838	5	101810586	101825253	-0.801947	6.56015	-1.00841	3.22355
839	5	102375978	102688328	3.00022	1.88726	7.66243	4.22058
840	5	102773939	102954266	0.719903	-0.086584	2.47943	0.509438
841	5	103105996	103468669	1.23733	-2.06912	0.614421	2.3556
842	5	103501107	103509207	-2.36165	-2.93644	-2.50503	-2.60043
843	5	103668851	103705379	-1.43823	-0.862477	0.575446	-0.0976043
844	5	105137597	105139255	0.287593	-0.230383	0.770744	1.12323
845	5	106322294	106326766	-1.00118	-2.14928	-1.81923	-1.63317
846	5	106333325	106342937	-0.411998	3.80389	0.046238	0.394257
847	5	110342273	110352758	0.722149	-0.0427938	-0.0216431	5.39155
848	5	110682323	110735214	-2.00206	-2.21775	-0.568391	-1.04632
849	5	110819154	110832008	2.10088	-1.2532	-0.589016	0.807254
850	5	112699086	112713010	-2.35684	-1.2785	-2.55469	-1.27947
851	5	114439481	114497646	5.89312	5.88157	4.21708	8.66
852	5	114573194	114611577	1.31808	-0.541604	0.00655794	1.43786
853	5	114670572	114675956	-1.36145	-1.33731	-1.32827	1.19613
854	5	115039452	115065290	-1.78091	-2.09979	-1.285	-1.03308
855	5	115124841	115131814	-0.357607	-1.63945	-2.11878	-1.48841
856	5	115698996	115710899	1.05082	-1.65198	-1.20211	-0.232379
857	5	116531589	116551079	-0.749092	-0.440233	4.53135	2.57203
858	5	116730610	116761341	-1.77306	-0.0990963	-2.10343	-0.898143
859	5	117057912	117064730	-1.1995	-0.571884	-0.00175232	-0.841949
860	5	117194638	117196868	1.52566	0.802772	-1.1142	-0.205481
861	5	117281795	117639815	-2.29497	-2.14553	-2.56449	-2.19927
862	5	118109413	118199901	-0.69281	-0.834954	-0.627088	-0.314839
863	5	118245056	118293868	0.503063	-1.36081	-0.108283	-0.748805
864	5	118324479	118341933	-1.90775	1.33789	-1.53857	0.281466
865	5	118464007	118468637	-0.447648	-1.52499	-2.00371	-1.39282
866	5	118981782	118987299	-1.20347	-1.6245	0.161648	1.16316
867	5	119059946	119068775	-1.18136	-2.01793	-1.30358	-0.529562
868	5	119239292	119263466	-1.95405	-2.4689	-1.6585	-2.29457
869	5	119302209	119303541	3.41737	-0.15353	1.13167	1.40573
870	5	119430708	119531892	-0.77386	5.14648	-0.952837	2.12774
871	5	119636624	120086415	-2.00655	-1.22918	-1.7515	0.118854
872	5	120450063	120459328	-1.11846	-2.04521	0.108879	-1.10398
873	5	120470247	120570053	-2.06573	1.3792	-1.82074	0.518996
874	5	120938878	120952667	-0.272719	-0.810516	-0.572945	-0.436951
875	5	121175859	121183174	-2.32771	-2.18845	-2.13887	-1.55459
876	6	104165	189098	-0.422762	0.190826	1.11139	0.72823
877	6	366352	423033	-1.33393	-0.142271	1.58071	-0.41046
878	6	462518	515006	-0.183295	-1.98384	-1.76587	-1.2335
879	6	820049	852950	1.44247	1.89137	-0.327454	0.172872
880	6	1072995	1112350	0.616793	-1.93491	-1.13127	-0.0117742
881	6	1298793	1305535	-1.7608	-1.96182	-1.79706	-1.55522
882	6	1520054	1540046	-0.661782	0.67172	-0.933017	-0.991339
883	6	1557145	1583422	1.10441	2.82797	3.79197	-0.0192643
884	6	2084530	2103328	1.11862	3.9755	0.211486	-0.118464
885	6	2412429	2464128	-2.36475	-2.63932	-2.57621	-2.45531
886	6	2601349	2658437	-2.00037	-1.75358	-0.914027	-1.35025
887	6	2926425	2935427	1.91196	-0.960347	-1.32829	-0.868589
888	6	3181549	3217181	-2.12219	-1.59615	-2.2695	-0.983215
889	6	3614332	3624842	-1.00146	-1.19791	-0.246823	-1.32282
890	6	3627341	3668053	-1.61514	-1.23504	-1.18407	-1.4874
891	6	4123642	4133245	-1.3944	0.970605	-2.10175	-0.37686
892	6	4868243	4880955	-0.734306	-0.365034	-0.343133	-0.252895
893	6	5288155	5298300	-1.87268	-2.40921	-2.33554	-2.09547
894	6	6502610	6816217	-1.9993	-2.32333	-1.71913	-1.94539
895	6	6831056	6902973	-1.25373	-1.27326	-1.82297	-1.59645
896	6	6953200	6956876	-2.39256	-1.87171	-2.4372	-2.06609
897	6	9425428	9431516	-1.52443	-1.7319	-0.264122	-1.62556
898	6	9870979	9877280	-0.16795	2.11662	2.52722	0.679472
899	6	10224043	10270302	-1.23509	0.00380531	-1.37353	-1.30999
900	6	10368315	10376300	-1.57002	-2.3018	-1.23211	-1.81174
901	6	10460630	10473703	4.76521	-0.0652385	4.20112	1.17022
902	6	10796415	10973170	-0.306984	1.59583	0.42797	-0.223796
903	6	11033363	11038981	0.702842	0.659655	0.00519409	0.256085
904	6	11148332	11154927	-0.890551	1.58134	0.422619	-0.614534
905	6	11230941	11239149	-2.22926	-2.15204	-1.64385	-2.0706
906	6	11300298	11323488	-0.761627	-0.651316	-1.55008	-1.363
907	6	11436104	11528112	-1.95377	-1.25726	-0.738001	-1.62323
908	6	11564121	11572762	0.806321	-0.666984	-0.471728	0.400371
909	6	11667673	11677082	-2.01764	-1.71785	-1.89018	-1.90595
910	6	11704613	11708937	-1.07025	-1.00512	-1.94184	-1.30185
911	6	12282881	12393055	-1.80169	-2.17364	-1.73227	-2.01513
912	6	12599170	12600744	-0.496185	-0.934293	-0.916674	-0.689368
913	6	12846571	12856335	-1.379	-2.09189	-2.06517	-1.33298
914	6	13094889	13102525	3.82322	4.32411	1.06822	1.58299
915	6	13427676	13429891	3.84376	5.70864	2.51674	2.35075
916	6	17544456	17546589	-0.460128	0.437621	-0.936768	-0.932394
917	6	18450433	18467404	0.84409	4.58922	1.95058	1.0586
918	6	19590275	19636865	-0.651717	-0.324708	1.51439	1.001
919	6	20320204	20352445	-0.679464	-1.82635	-1.84947	-1.0134
920	6	20560968	20573052	-2.08128	-2.58953	-2.56384	-2.32823
921	6	20808346	20821976	-1.16555	-0.262741	0.9034	-0.895884
922	6	20910794	21043904	-2.34104	-1.16363	-2.0366	-0.806205
923	6	22998255	23006952	3.20767	1.32039	1.2508	2.46205
924	6	23464930	23503094	-2.40269	-2.5516	-2.27495	-2.1521
925	6	24109647	24160500	-1.89636	-1.60921	-0.396646	-0.684466
926	6	24177713	24454933	-2.06737	-2.77949	-1.67	-0.913877
927	6	24877556	24887391	-2.06501	-2.27238	-2.06003	-2.01667
928	6	26086794	26114347	0.367728	-0.042304	0.752708	1.24956
929	6	26586708	26607549	-0.225978	-1.52659	-1.93138	-1.78374
930	6	26669640	26694005	-1.24647	0.701607	-0.526242	-0.392898
931	6	27568399	27611985	-2.14302	-1.24687	-1.07782	-1.63482
932	6	28881507	28886142	3.98263	0.182041	-0.540499	1.10389
933	6	28989049	28994000	-1.40271	-0.747987	-1.62971	-1.75721
934	6	30948909	30957171	0.375665	0.178794	1.18714	1.50243
935	6	31936204	31938599	4.24334	0.892085	0.651668	1.41267
936	6	33085344	33144069	-0.517704	1.5219	2.40476	0.30961
937	6	33352612	33353577	-2.03412	-0.355224	-0.873113	-1.45832
938	6	33366092	33605872	-2.32497	-2.71359	-1.68154	-1.8606
939	6	33857316	33875128	2.8231	3.58275	4.07169	3.85196
940	6	33960967	33963088	-2.0098	-2.02937	-1.6131	-1.98766
941	6	34227459	34241304	0.184648	1.26959	4.79425	0.970107
942	6	34465561	34492386	-1.78123	-0.697185	-0.792895	-1.73093
943	6	35455238	35461089	-1.65195	-1.55666	-1.96491	-1.73418
944	6	35583368	35595646	-1.06184	-1.84366	0.628928	-1.03429
945	6	35608807	35629454	0.319243	1.61713	0.475101	0.142381
946	6	36137414	36159397	0.31686	1.91696	3.97737	1.82415
947	6	36478801	36507250	-1.36111	0.881058	-1.28756	0.418867
948	6	38388935	38416809	-2.26345	-2.38849	-2.5794	-2.0503
949	6	38487018	38499573	-1.28653	-0.623441	-1.50154	-1.64469
950	6	38834676	38870271	-2.09639	-2.57768	-2.40685	-2.38765
951	6	42305721	42311283	-2.39247	-2.29736	-2.04414	-2.13225
952	6	43395705	43403772	-1.9117	-1.7606	-2.29782	-2.10939
953	6	43456453	43515929	0.233439	0.454998	-0.440892	-0.102023
954	6	44814605	44819589	-2.43391	-2.66819	-2.43698	-2.27529
955	6	46584622	46596742	4.01882	0.911367	-1.41728	-0.0813602
956	6	48395893	48405714	0.655156	5.4323	2.46303	1.45461
957	6	49558141	49589801	-0.760786	-0.104964	0.0544055	-0.824869
958	6	50092701	50097847	-0.816393	2.80047	-0.83965	0.396234
959	6	50493449	50500815	-0.597943	0.277257	-0.990873	-0.910516
960	6	50631684	50646138	-0.320012	-2.00689	-1.77239	-0.636291
961	6	51093135	51161365	-1.24209	0.614669	-1.20828	-1.21165
962	6	52513627	52544597	-2.45202	-2.33963	-2.17656	-2.30858
963	6	53445208	53794478	-2.3628	-2.30302	-2.2987	-1.58888
964	6	54528106	54542920	-1.61782	-0.513235	-0.664309	-1.08029
965	6	55620201	55643621	-0.692765	-0.237796	-0.316681	-0.385923
966	6	55792200	55813853	-1.01938	2.17525	1.00382	-0.0410303
967	6	55847709	55871064	-0.704461	1.80072	0.725217	-0.216378
968	6	56106192	56130797	-1.08738	0.386196	-0.201207	-0.757975
969	6	56241658	56506982	-1.49655	0.0326496	-0.33537	-1.12693
970	6	56605349	56607823	-0.7021	0.956968	-1.20685	-1.02829
971	6	56705417	56707027	-1.59704	-1.46271	0.189517	-1.08636
972	6	56948404	56980021	-2.19502	-2.38083	-2.55515	-2.09603
973	6	57061947	57111827	-2.48519	-2.61584	-2.59228	-2.44303
974	6	57331206	57334000	2.69163	3.21758	1.63431	1.90322
975	6	57532396	57540492	-0.756187	-0.335624	0.246253	-1.68023
976	6	58038088	58040523	1.55943	4.5846	5.3286	2.43623
977	6	58292791	58304925	5.44834	5.59564	4.29927	4.6572
978	6	60058646	60065799	3.43256	6.81002	3.16563	3.02566
979	6	63375293	64029702	-1.39039	-0.0103097	-0.831913	-1.48859
980	6	65106842	65153378	-1.84596	-1.39001	-0.286855	-0.795454
981	6	65828715	65865204	-2.14212	-1.92549	-1.42479	-1.82935
982	6	65940020	65961129	-2.08384	-0.934218	-2.23226	-1.72411
983	6	66058561	66095649	-0.508198	-1.3457	2.84689	0.196106
984	6	66197452	66228416	-1.9909	-1.7912	-0.827309	-1.28543
985	6	67578878	67606601	0.0710846	1.46612	3.05283	2.07982
986	6	68316330	68327026	-1.53049	-1.2182	-2.19636	-1.87319
987	6	68904846	68915932	-1.79979	-1.15533	-0.0518301	-0.819567
988	6	70413518	70447147	-1.69754	-1.70621	0.169358	-0.707962
989	6	71519635	71540632	4.67701	0.31029	3.0187	1.24823
990	6	71630923	72077236	2.08914	2.75189	4.488	3.40225
991	6	72094797	72128229	-1.84117	-1.08583	-1.4732	0.778797
992	6	73406880	73416355	3.20631	3.1486	2.21296	3.13206
993	6	73765592	73813315	-1.55607	-0.67069	-0.507912	-1.08717
994	6	74799665	74812949	0.178795	4.70843	2.11316	0.175062
995	6	74839292	74844645	-2.4252	-2.48221	-2.38402	-2.21608
996	6	75539962	75555034	-0.848709	-0.470611	-0.0527771	-1.02589
997	6	75949859	75951365	0.534455	-0.992133	-0.289818	1.07812
998	6	76734259	76841051	-1.70435	-2.46263	-1.97823	-1.43092
999	6	76932310	76964092	-0.931097	-1.60877	2.08517	0.941836
1000	6	77200404	77217074	-0.494636	-0.39076	1.28965	0.828027
1001	6	78568327	78592617	-0.620076	1.68774	2.75865	1.02806
1002	6	78852933	78862493	0.18743	3.32911	-1.17347	-0.654055
1003	6	79865986	79887914	-0.955436	2.32727	0.811144	-0.299268
1004	6	80205094	80217528	0.896523	-1.08219	0.424478	2.81407
1005	6	80232706	80249371	-1.17095	-1.264	-2.10828	-1.77683
1006	6	80292751	80325577	-1.9954	-2.23551	-1.0651	-1.75325
1007	6	80501918	80510096	-1.78266	-1.56821	-0.809367	-1.66528
1008	6	80657477	80661370	3.39122	4.70919	2.03306	2.79273
1009	6	80701893	80719452	-2.39007	-2.42635	-2.55975	-2.28492
1010	6	80741948	80755942	-1.39594	-1.21393	-2.01617	-1.74143
1011	6	80822976	80844880	-2.18904	-1.9194	-1.88186	-2.0607
1012	6	80892545	80896510	-2.45403	-2.86174	-2.67409	-2.45214
1013	6	80996652	81001186	-1.50986	-2.88657	-0.424267	-0.0695019
1014	6	81113256	81122201	-1.28504	-1.35546	0.352079	-1.20557
1015	6	81156868	81170090	0.0788816	-2.20567	-1.34559	-1.59796
1016	6	81265502	81286240	-1.82797	-1.23643	-0.628921	-1.24946
1017	6	81495577	81540904	-1.26489	0.396032	-0.79281	-1.16254
1018	6	81793326	81809906	-1.84277	-0.717505	-1.30341	-1.52499
1019	6	82344760	82386703	-0.368142	-2.0215	-0.910481	-1.40688
1020	6	82552852	82587025	-2.2674	-1.83606	-1.62206	-1.8902
1021	6	83186065	83203318	-1.99158	-2.38674	-1.11978	-1.75282
1022	6	83852678	83864344	-0.545937	3.0023	2.46689	0.376933
1023	6	84149875	84191578	-1.94356	-1.83328	-0.713962	-0.893923
1024	6	84252180	84258639	0.592863	0.393772	-1.40341	-0.956232
1025	6	84329553	84340706	-1.41102	0.849359	-1.30352	-0.881746
1026	6	85894117	85909132	-0.820792	-1.91121	-1.9825	-1.33681
1027	6	86023316	86128615	0.722388	-1.39903	-1.61141	-0.974209
1028	6	86136385	86142462	-2.18987	-2.41356	-2.32131	-2.11332
1029	6	86456033	86463525	3.01292	-0.395075	-0.655619	0.846058
1030	6	86753369	86756256	-1.41653	-1.87589	-1.94363	-0.929698
1031	6	88036202	88056636	3.19756	4.3214	3.84713	3.68144
1032	6	88836125	88838658	4.56951	4.21113	1.38393	2.51163
1033	6	88958861	88973755	-2.01009	-2.37195	-0.512747	-1.31862
1034	6	90188972	90202936	0.567183	2.55166	-0.900282	0.805686
1035	6	91485845	91493323	4.93115	0.506224	5.33513	2.35807
1036	6	91541173	91543008	3.4431	1.01879	0.222513	1.0351
1037	6	93024183	93027978	1.88033	2.5381	0.804511	1.60069
1038	6	95325682	95365111	-1.69987	0.0429343	0.194677	-0.62853
1039	6	95951343	95966334	-2.44099	-2.3343	-2.20173	-2.345
1040	6	96055154	96059367	0.0865046	-2.45023	-1.42159	-0.846515
1041	6	97305124	97326676	-0.478101	-2.15637	-1.03577	-1.54054
1042	6	98379845	98388082	-2.1103	-1.71991	-1.84466	-1.87047
1043	6	99246926	99252589	2.83639	-0.233326	-0.255732	1.80147
1044	6	100749731	100751752	-1.64439	-2.06058	-0.862035	-1.88396
1045	6	100829143	100837318	4.04473	3.39646	2.47688	5.43861
1046	6	103425787	103513369	-1.9458	-1.72868	-1.34025	-1.46615
1047	6	104010454	104017487	-1.09031	1.67197	0.661422	0.484424
1048	6	106495214	106503528	0.709956	-1.23312	-0.573871	1.39801
1049	6	106781466	106933746	-1.22776	2.28276	-1.77421	1.04974
1050	6	107017806	107025067	-2.38229	-2.27809	-1.38082	-1.48374
1051	6	107212183	107220391	0.433877	-1.39066	-0.770199	0.975643
1052	6	107243184	107297984	-2.02225	0.00961981	-2.20252	-0.848975
1053	6	107421027	107424115	-2.07322	-2.55147	-1.81039	-2.22769
1054	6	107910061	108015260	-1.33544	-1.7694	-1.83572	-1.43649
1055	6	108341933	108355687	0.136058	-1.7147	-1.76821	-0.53501
1056	6	108451862	108719728	-1.68155	2.53783	-1.48768	0.945707
1057	6	108724957	108746842	-1.18919	-0.141211	-1.88695	-1.39506
1058	6	108766095	108879353	-1.21589	-1.9063	-2.11535	-0.624462
1059	6	109015645	109273365	-2.13959	-2.26335	-2.39317	-1.51631
1060	6	109408470	109423100	1.01393	4.07746	-0.758806	1.48181
1061	6	109637491	109709079	-1.77645	0.526366	-1.98569	0.214922
1062	6	110616264	110630083	4.81364	5.41117	4.51026	6.09104
1063	6	111083808	111087600	5.03628	-0.899634	0.254824	1.65186
1064	6	111228030	111321399	-1.93704	-1.9292	-1.04109	0.0569465
1065	6	111785353	111823347	1.95072	-0.0667738	-0.021863	1.67448
1066	6	112737335	112750792	-0.741635	-0.751528	-1.1021	-0.652188
1067	6	115749351	115776619	0.570085	-1.29301	-0.616289	-1.36786
1068	6	115937415	115953817	-1.3193	-1.34543	-0.631568	-0.661198
1069	6	118335401	118350048	0.674375	0.269686	4.49158	1.81685
1070	6	118455519	118504501	-0.791418	0.933994	-1.30134	1.57809
1071	6	118506134	118520810	0.321159	9.05262	2.617	4.37735
1072	6	119053138	119071669	-0.309686	-1.14767	-1.09928	2.09111
1073	6	119186531	119189080	5.08193	0.735278	2.29298	2.84485
1074	6	119193596	119217879	-1.76146	-0.518675	-2.02233	0.184008
1075	6	119258028	119332599	-1.93873	1.02581	-1.66552	1.28275
1076	6	119423837	119437258	-0.688254	-1.33494	-1.47851	-0.536046
1077	7	195108	233662	-1.51091	-1.88849	-1.74748	0.159944
1078	7	983878	989660	0.525715	-0.670318	-0.771785	-0.650064
1079	7	2014877	2025551	-1.44665	-1.45815	-0.0529273	-0.0450947
1080	7	2223524	2252069	5.07503	1.48811	11.4469	3.53523
1081	7	2280162	2285744	-1.69142	-0.773086	-1.47307	-1.14417
1082	7	2660869	2665804	-0.229329	-1.70803	-2.11397	-0.262235
1083	7	4258837	4266556	2.03286	6.73677	7.75435	5.55783
1084	7	5303928	5321151	0.828357	0.56156	-0.641152	-0.059785
1085	7	5435540	5440334	-1.72749	-0.241612	-1.23385	-1.34198
1086	7	5475642	5481926	1.27577	2.15842	-0.741448	-0.38269
1087	7	5624922	5639104	-1.54172	-2.07006	-0.0979286	-1.41072
1088	7	5872283	5890748	-0.562076	-1.41307	-0.838961	0.218001
1089	7	6708218	6718398	-2.04171	-1.99007	-2.45327	-2.22104
1090	7	8063018	8082902	0.237738	-0.872591	4.45623	1.01945
1091	7	9434503	9455452	-1.28866	-1.406	1.29224	-0.268722
1092	7	9485334	9504448	-0.983522	-1.54354	-0.632902	-1.5422
1093	7	9558112	9576410	-1.21365	-0.0576343	-1.76926	-1.40428
1094	7	9659836	11091861	0.379987	-1.67184	1.25913	-1.1422
1095	7	11136869	11332696	-0.909564	-2.59725	-2.05697	-1.23659
1096	7	11819446	11975779	0.613389	-0.992284	0.36346	-0.717877
1097	7	12270763	12280879	-0.398488	0.801668	-1.86817	-0.474486
1098	7	13168428	13172230	-2.02777	-1.39663	-2.24096	-0.85013
1099	7	14094559	14177517	7.69738	2.62855	10.2491	2.68645
1100	7	14423308	14437715	0.806864	-1.04108	-0.0139575	-0.898238
1101	7	15083922	15102276	-1.5085	-1.26291	-1.96942	0.0190366
1102	7	15118144	15126059	-1.00098	0.849728	-1.66034	1.83323
1103	7	15361832	15372702	-2.03275	-2.18725	-1.69218	-1.62676
1104	7	15890091	15898885	2.25412	1.51068	3.8514	4.45484
1105	7	16054798	16073843	7.65921	1.65414	1.11537	2.64819
1106	7	16277606	16283889	1.85911	3.11639	4.18431	2.94563
1107	7	16519962	16588162	3.63078	-0.297688	0.29777	2.06267
1108	7	17086793	17091952	0.0461166	2.1211	2.45053	0.808304
1109	7	18497954	18566035	0.51457	5.74464	2.54113	3.65638
1110	7	18570175	18590181	1.21694	7.48013	3.04358	5.636
1111	7	18604217	18612156	0.425669	1.19323	-1.91706	-0.784911
1112	7	21542670	21558133	-0.953401	-1.60045	-1.256	-0.400612
1113	7	22455112	22463846	-2.13152	-0.79641	1.36013	0.0808403
1114	7	23885782	24030923	-1.65416	-1.02945	-1.06906	-1.11653
1115	7	24319040	24321736	6.38133	-0.0254823	2.30666	1.54966
1116	7	25393127	25399301	0.165773	-0.132169	-0.0822662	0.283754
1117	7	25643425	26010594	-2.09055	-1.47257	-2.0459	-1.92299
1118	7	27790993	27795170	-1.2362	-2.34106	-1.89259	-1.90149
1119	7	28901794	28913014	-1.0355	-2.35463	-1.74224	-1.83609
1120	7	28964560	29008223	-2.36802	-2.36777	-1.6461	-1.52373
1121	7	29569259	29627140	-1.73659	-1.25849	-1.77682	-1.44074
1122	7	31430915	31437983	-0.703883	-1.87844	-1.88239	-0.341879
1123	7	31835338	31847249	-0.479997	-1.07676	-0.505912	-0.442449
1124	7	32321317	32381598	-1.46811	-0.312143	-1.15985	-1.18028
1125	7	33746267	33758198	1.12428	6.93306	1.54135	1.78716
1126	7	33800920	33817309	1.46259	3.25331	2.18598	1.67169
1127	7	33819177	33822484	-0.0394027	0.949865	1.5754	0.65837
1128	7	34010452	34018228	-1.98074	-2.00839	-1.32049	-1.85885
1129	7	34489470	34502451	-0.275549	0.323339	0.169546	0.10823
1130	7	34529298	34726062	-0.987483	0.259506	0.505317	-0.420822
1131	7	34850684	34852617	-0.152363	2.26201	2.33531	0.367303
1132	7	34926155	34940459	2.49408	-1.43015	-0.486427	1.99987
1133	7	35312206	35318219	-1.99743	-2.11559	-2.39853	-2.16842
1134	7	35910487	35918056	0.229001	2.32477	0.258178	-0.336715
1135	7	36642135	36649380	3.56009	0.886202	0.422746	1.33803
1136	7	37145487	37150427	-1.7217	-1.84319	-2.05714	-1.87514
1137	7	37621658	37628439	-1.51069	-1.24777	-1.37296	-1.40393
1138	7	37663110	37671133	-2.36119	-2.50014	-2.24711	-2.20816
1139	7	37941030	37947518	-0.827377	0.962204	-1.84162	-0.551133
1140	7	38991494	39024312	-1.24862	-0.970715	0.0547088	-0.0313232
1141	7	39191107	39206801	2.90277	-1.02955	0.170473	1.02063
1142	7	41223948	41241356	-0.169248	-0.955915	1.59746	1.07045
1143	7	41508585	41515924	2.0021	1.55071	1.35364	2.53004
1144	7	42367910	42421638	-0.455116	2.0924	-0.510415	-0.272229
1145	7	42736530	43359066	0.319792	-0.397335	1.00024	-0.108566
1146	7	43487164	43505987	-2.31841	-2.2878	-2.0286	-1.36684
1147	7	43529725	43534836	-0.602282	1.49298	-0.919674	-0.875892
1148	7	43613957	43685994	-2.00403	-2.39574	-2.43431	-2.32449
1149	7	44169192	44458713	4.27415	4.91946	5.64039	4.74071
1150	7	45020472	45033268	2.72398	4.46333	10.6616	3.88255
1151	7	45162340	45170742	1.12639	-0.358092	1.44565	4.77304
1152	7	45269207	45315772	-1.56549	-1.37293	-1.47923	-1.41655
1153	7	45698714	45879880	-1.81129	-2.15273	-1.95442	-1.49459
1154	7	46725491	46745210	4.6383	-0.599073	1.64485	3.56397
1155	7	47779080	47921251	-1.7544	-0.498686	0.0129914	-1.35544
1156	7	48103889	48176620	0.0550242	-1.19268	-1.13206	-0.612272
1157	7	49776857	49784694	-0.445038	-0.553652	0.452825	-1.03872
1158	7	50508444	50570829	-1.96206	-2.77495	-2.39529	-2.44959
1159	7	50883286	50914449	-1.79251	-0.743499	-1.2413	0.708666
1160	7	52224595	52267938	-2.41171	-2.55108	-2.491	-2.41035
1161	7	53283899	53294667	2.95425	1.51404	1.92677	1.78064
1162	7	53536229	53664924	-2.25326	-2.62279	-2.6234	-2.35038
1163	7	53914710	53951205	-2.24197	-2.33749	-2.46009	-2.09559
1164	7	54103539	54199709	-1.543	0.84706	-0.655532	-1.18499
1165	7	54839973	55037685	-0.239236	-0.143532	-0.484412	-0.674164
1166	7	56881559	56893408	4.18347	4.30048	1.73508	4.04773
1167	7	57201044	57204635	-1.69525	-1.43005	-0.687362	-0.962779
1168	7	58972187	58995312	-1.32768	-1.48496	-1.82641	-1.56477
1169	7	61740831	61743075	0.700242	1.56244	-0.0281559	1.22789
1170	7	63945578	63949161	1.56285	0.856731	0.577436	1.3528
1171	7	64638445	64705407	0.167728	0.775667	4.51416	3.78239
1172	7	65301018	65369840	-2.46302	-2.54323	-2.65964	-2.38438
1173	7	65653028	65663453	-1.78986	-2.23903	-2.46387	-2.19284
1174	7	65944021	65955548	-2.00812	-2.17241	-1.74492	-1.51579
1175	7	66018915	66028838	-0.141464	-1.982	0.181283	-0.851225
1176	7	69283501	69321686	0.953436	1.60558	0.895011	1.71224
1177	7	69633398	69637549	7.506	4.44714	1.84261	3.64431
1178	7	70178506	70342878	3.99437	2.9272	5.27002	5.05461
1179	7	70565654	70790831	-2.28389	-2.31153	-1.78473	-2.03815
1180	7	70802962	70816154	4.78561	-1.28313	0.976526	0.828727
1181	7	71418180	71477237	-1.24559	0.544018	-0.764332	-0.87377
1182	7	72937172	72985393	-2.03794	-1.40369	-0.7508	-1.58214
1183	7	74241339	74255065	2.93454	5.94589	3.2584	2.79393
1184	7	75111510	75198519	-1.23621	-0.94507	-0.421012	-0.62209
1185	7	75626861	75688729	-2.01025	-1.98495	-1.81209	-1.80572
1186	7	76522865	76553668	0.0728222	-0.404323	-1.61019	-0.883406
1187	7	79015148	79021739	2.03436	-0.889151	-1.47661	-0.677077
1188	7	79286849	79327871	-0.384078	2.36799	0.310918	-0.22157
1189	7	80446734	80481358	1.93284	6.25643	5.31692	2.76503
1190	7	80552641	80561842	-1.22655	-0.0456154	-1.22715	-0.240185
1191	7	82790046	82831374	-0.377224	1.02899	0.935431	0.589098
1192	7	82869006	82871025	5.76766	5.86387	2.43234	3.15695
1193	7	85126459	85127485	2.23049	0.650442	-0.112421	-0.0636828
1194	7	86989787	87108583	-1.96478	-1.05528	-1.46592	-1.71791
1195	7	87113645	87138748	-0.310057	-2.63173	-0.345648	-1.69426
1196	7	87441717	87457363	1.60774	1.35355	-0.667795	-0.301798
1197	7	87507301	87533591	-1.24999	-0.524757	0.816736	-0.559786
1198	7	87584529	87612652	-1.51105	-1.20525	-0.452832	-1.15443
1199	7	87634691	87649859	-0.914003	-0.753946	-2.14588	-1.48738
1200	7	87889035	87901651	-2.40383	-1.99924	-2.46121	-2.24983
1201	7	88273984	88298220	-2.0563	-1.89865	-1.52677	-1.89572
1202	7	89366373	89388323	-1.84926	-0.805401	-1.46868	-1.61083
1203	7	92160019	92632861	-1.74743	-0.903255	-0.44567	-1.14287
1204	7	93785757	93797920	1.25326	0.531227	5.09307	1.55984
1205	7	93849908	93877993	2.70053	5.61283	7.42217	2.98156
1206	7	93935289	93944813	0.278673	-0.961987	-1.84505	-1.14258
1207	7	93966035	93976861	1.89805	3.60922	5.75989	4.30239
1208	7	94418774	94488451	-0.0666393	3.32181	4.01444	0.701399
1209	7	94580367	94608904	-0.271434	0.997581	3.11262	0.949541
1210	7	95593055	95605021	1.94806	0.82762	0.1837	0.895411
1211	7	96254960	96504336	-2.12705	-2.17457	-0.769033	-1.44445
1212	7	98589740	98594835	3.60644	0.274667	-0.564991	0.226041
1213	7	98617636	98621132	6.91916	0.0823914	0.779707	1.90253
1214	7	99050660	99068431	3.51149	-1.03922	0.495114	0.168244
1215	7	99113453	99116654	-1.85721	0.0429079	1.70834	-1.22297
1216	7	99321502	99328261	0.189024	0.23568	2.67806	0.206674
1217	7	99535324	99565455	-0.543809	0.24907	-0.755901	-1.03209
1218	7	99776747	99788197	2.4564	-0.0780372	6.49491	1.71834
1219	7	100041017	100047382	-1.44737	-2.27028	-0.516442	-1.54723
1220	7	100210254	100218386	-0.377648	0.294633	1.08003	0.582081
1221	7	100497689	100525194	3.09789	1.25631	0.579646	1.30252
1222	7	100624993	100643006	2.40425	2.5131	0.468037	0.959375
1223	7	101691806	101698028	-1.14795	-1.87292	-2.21956	-1.84058
1224	7	102242251	102250791	-1.20441	-1.0406	0.139101	-1.24213
1225	7	102314616	102321295	-0.0605782	2.2869	1.32374	1.23757
1226	7	102556989	102619574	-1.40484	-2.20359	0.0656734	0.203756
1227	7	103051958	103067636	-2.30243	-2.58282	-2.44145	-2.43934
1228	7	104391435	104433807	-1.29189	-0.49343	-0.418314	-0.752091
1229	7	105022918	105030315	3.72674	3.90636	1.71249	1.83831
1230	7	105489817	105543439	0.557277	3.76835	1.33846	0.669078
1231	7	105640205	105655947	3.14667	3.72218	1.16715	1.59654
1232	7	105719613	105736242	-1.57976	-0.723683	-1.03304	-1.30787
1233	7	106429539	106450616	-0.964495	-1.80101	1.25328	-0.732887
1234	7	106460433	106476048	1.67636	1.00223	-0.145855	0.854129
1235	7	106547342	106560917	-0.319983	-0.919715	-1.25537	-0.694502
1236	7	107218146	107226423	-1.88243	-0.801662	-2.14368	-1.39765
1237	7	107498404	107503019	0.778078	-0.0727894	-0.214733	0.500474
1238	7	107579590	107633971	1.69647	2.74903	1.54463	1.41619
1239	7	107875207	107889488	-0.451363	1.91133	1.38545	0.0176556
1240	7	108116141	108128466	-1.9681	-1.87032	-1.35216	-1.80875
1241	7	108220230	108222853	-2.13301	-2.63567	-2.35557	-2.4045
1242	7	109699009	109717145	0.684746	4.07641	1.00325	0.580805
1243	7	109866281	109887563	7.4946	2.86322	1.04675	1.34817
1244	7	109968017	110014198	-2.16553	-2.40329	-2.19947	-2.29178
1245	7	110049880	110058936	0.0672697	-1.85002	-1.23531	-1.18773
1246	7	110062646	110067429	-2.26788	-2.64697	-2.58677	-2.49465
1247	7	110859831	110867479	1.27384	1.91623	0.358856	0.508309
1248	7	110976442	111013401	-1.24924	-0.472521	0.109462	-0.436042
1249	7	111574646	111583400	-0.687486	-0.0782801	1.15419	-0.720953
1250	7	112308398	112332342	0.862816	0.107386	-0.0357655	0.560063
1251	8	135066	160846	0.735539	-0.318288	-1.55933	-0.61131
1252	8	185363	356238	-0.898169	-2.04855	-1.96921	-1.44325
1253	8	1439355	1447962	1.33014	2.10101	1.60494	1.92604
1254	8	2324389	2335895	-1.982	-2.0994	-2.6038	-2.32144
1255	8	2597488	2609118	-2.25327	0.802637	-0.189843	-0.302548
1256	8	2652865	2661979	0.996072	0.318893	-1.34793	-0.552277
1257	8	3054537	3104596	-2.16343	-2.36105	-1.36157	-1.78989
1258	8	5132142	5155207	-1.01293	-1.71546	-0.801777	-1.34177
1259	8	6555484	6564960	-2.05673	-2.2972	-2.3398	-1.83208
1260	8	6619357	6625642	-2.21741	-2.87565	-2.57838	-2.5718
1261	8	8971697	8981220	6.43774	0.143312	1.40306	3.85805
1262	8	11920518	12014017	0.747028	-0.015296	-2.15314	-1.01052
1263	8	12209991	12231523	-2.40978	-2.51571	-2.55344	-2.10312
1264	8	12337463	12385690	0.432111	0.351626	-0.825159	-0.525459
1265	8	12440991	12498395	-2.14224	-2.6199	-1.71288	-1.09733
1266	8	12983574	13042765	-0.923751	-1.69869	-1.84212	-1.45517
1267	8	13102089	13158037	0.900638	1.48267	2.4441	0.641061
1268	8	13342084	13356267	-1.53932	-2.06588	-1.58412	-1.76398
1269	8	13977769	13989331	4.09818	2.06486	7.56284	2.19939
1270	8	14698707	14774978	-2.15664	-2.27863	-1.47753	-2.00425
1271	8	15372731	15387156	-1.19546	-2.48615	-1.72078	-1.02282
1272	8	16218723	16222390	-0.693994	-0.725286	1.76412	-0.113738
1273	8	16410423	16470816	1.52364	-1.53508	-1.32564	0.878188
1274	8	16515875	16714697	3.88168	-0.589071	0.428899	3.23404
1275	8	16771857	16949464	1.15965	-0.390516	0.581406	2.73591
1276	8	16978848	17095243	1.32435	1.0428	0.837209	1.01316
1277	8	17147385	17397736	-2.21668	-1.92556	-1.4528	-1.79163
1278	8	17489044	17670795	1.41934	1.09873	2.43532	2.22111
1279	8	17687927	17804332	3.12153	5.14035	2.12765	2.3873
1280	8	17853744	18771504	-0.205516	0.81309	-0.0118935	-0.19789
1281	8	18844198	19009051	-0.185527	2.15506	-0.168137	-0.443588
1282	8	22717626	22747712	-0.460638	-0.838576	3.7141	0.571179
1283	8	22932796	23078877	-1.08391	-0.0758309	-1.62818	-0.940076
1284	8	23185471	23207551	-0.770074	0.47076	6.5043	2.47183
1285	8	23232277	23258079	0.421347	-2.42297	-1.36789	-1.50448
1286	8	30388084	30407640	-2.41013	-2.12821	-2.25787	-1.54321
1287	8	30430771	30433135	-0.221838	-0.736156	-0.671703	-0.137896
1288	8	31131528	31173711	-0.607771	-0.101313	-0.735548	-0.617811
1289	8	32054593	32067037	-1.80577	-0.946003	-0.991584	-1.96787
1290	8	32134309	32160262	-1.06824	0.910159	-1.01922	-1.66
1291	8	32882440	32951672	-2.09175	-1.46611	-1.93551	-2.0487
1292	8	32961137	32968374	-1.56743	-1.79896	-1.34949	-1.10005
1293	8	33114798	33145208	-1.96063	-2.02183	-1.50829	-2.02256
1294	8	33287680	33300164	0.991103	0.804866	-1.11304	-0.320314
1295	8	33306991	33310704	-2.34082	-2.41585	-2.44849	-1.93815
1296	8	33348401	33395068	-0.568809	-0.670985	1.01214	-0.800251
1297	8	33614550	33634826	-2.53224	-2.50296	-2.67686	-2.49937
1298	8	33719567	33744906	1.57218	0.609052	1.5213	1.09867
1299	8	34325330	34512048	-2.14192	-2.76341	-1.18297	-1.83105
1300	8	34918817	34922871	-2.4331	-2.61109	-2.50699	-2.06319
1301	8	35408681	35452560	-2.30684	-2.18457	-2.49778	-1.8177
1302	8	35606833	35621195	-0.378613	0.775787	-0.548757	-0.771542
1303	8	37090079	37101338	0.77568	0.14664	-0.515416	0.391649
1304	8	38007696	38022636	2.93817	0.616164	0.88607	3.23899
1305	8	39992196	39995181	8.16408	3.33276	5.6874	6.2
1306	8	40268791	40278439	-0.90521	-2.52563	-2.1095	-1.90428
1307	8	42258888	42279814	-2.13868	-2.43095	-1.92157	-1.54781
1308	8	44934828	44944671	-0.261797	0.702283	-0.612108	1.23271
1309	8	46105276	46111407	-0.838367	-0.666193	-0.14926	-0.125592
1310	8	46154811	46174716	-0.665103	-1.59514	-1.93773	-1.7998
1311	8	47862109	47870020	-1.87599	1.12703	0.179068	-0.829612
1312	8	49000583	49014962	-1.5153	-1.18171	-1.19526	-1.74678
1313	8	50320967	50337129	-1.53948	0.0402931	-1.28168	-1.35699
1314	8	51375084	51380933	-1.13132	-1.69288	0.467736	-1.01736
1315	8	53486832	53501266	-2.07851	-2.65012	-2.35619	-2.41089
1316	8	53911704	53934275	1.15451	-2.34705	-0.120858	2.44049
1317	8	54067690	54070862	5.33599	3.60682	4.22523	5.11444
1318	8	54394082	54404975	-2.29632	-2.14366	-1.77069	-1.96539
1319	8	60509914	60539329	5.21671	-0.790679	1.4825	1.18705
1320	8	61611460	61664521	-1.1842	-0.998337	0.868155	-0.952661
1321	8	61722264	61758919	-1.51982	-1.73948	-2.21375	-1.92273
1322	8	61777605	61807414	-1.16701	-1.73539	-1.15499	-1.31699
1323	8	65868483	65929979	-2.23355	-2.4206	-2.18543	-2.29503
1324	8	65983560	65989352	-0.83726	4.30995	1.62016	0.843687
1325	8	66166757	66171277	-1.13195	-1.59047	-0.973153	-0.66974
1326	8	66656476	66669744	-0.5741	-0.504415	-1.7146	-1.55896
1327	8	67553800	67632137	-1.87882	-1.22773	-1.86716	-0.872803
1328	8	68477075	68489466	1.41131	-1.29422	-1.67721	-0.0112368
1329	8	70252582	70344673	-1.86315	-1.44371	-2.26895	-1.66519
1330	8	70404326	70408202	-1.48726	-2.15042	-2.32328	-1.81982
1331	8	70694194	70701096	-2.46802	-2.59269	-2.43395	-1.98606
1332	8	72651343	72664207	0.969481	0.64507	-1.09596	-1.00403
1333	8	75416673	75424238	0.0910351	-0.446025	-0.746093	0.516025
1334	8	76279097	76289594	-2.09793	-2.13898	-1.98122	-2.26719
1335	8	76913873	76933818	-1.97905	-1.35476	-2.35127	-1.87827
1336	8	77675650	77687415	-1.6718	-1.4993	-1.75175	-1.47237
1337	8	79569641	79587511	2.01175	1.43482	1.48721	2.0932
1338	8	82244234	82251437	3.18967	1.60311	2.99893	3.61226
1339	8	83212499	83218745	1.63379	-0.911968	-0.0879959	2.51735
1340	8	84680966	84682673	-0.721847	0.369532	1.56395	0.319934
1341	8	89098625	89109601	-2.09989	-2.81776	-1.30043	-1.54735
1342	8	89271655	89290482	-2.09146	-1.73506	0.802559	0.722504
1343	8	89344276	89372398	2.65577	-1.63467	-0.883108	-0.402046
1344	8	90241724	90255814	4.4719	5.68784	4.34904	4.69343
1345	8	91548755	91559681	3.64556	-1.42342	-0.262188	0.67556
1346	8	93154633	93160134	-2.25509	-2.292	-2.07509	-2.24904
1347	8	93592793	93732175	-1.99521	-0.731548	-1.60073	-1.76808
1348	8	93873095	93890191	-1.97265	-2.25519	-2.21802	-1.98766
1349	8	93966165	93971800	0.494081	3.31631	2.59597	1.55111
1350	8	93991362	94000479	-1.56898	-2.14669	-0.531758	-1.48285
1351	8	94368736	94413416	2.34634	4.53417	7.62014	3.67603
1352	8	94556246	94701704	-2.28896	-2.38535	-1.85834	-2.19299
1353	8	94793275	94831146	-1.90767	-1.98897	-1.85542	-1.9989
1354	8	94886460	94893598	0.595732	0.642908	-0.0223565	0.797417
1355	8	95843835	95953799	-2.36043	-2.13361	-2.45527	-2.31528
1356	8	96129918	96187327	-0.63265	-1.45252	-0.0148573	-1.05933
1357	8	103401101	103412166	-1.90228	-1.51387	-1.4397	-1.46281
1358	8	104992321	104996725	9.08467	1.12705	2.09089	3.84197
1359	8	105168710	105226498	-0.56378	-2.74736	-1.99883	-1.78229
1360	8	105256615	105273649	4.43846	-0.952007	0.821775	3.09749
1361	8	107771967	107777689	0.0376255	-0.9887	-0.669151	0.390304
1362	8	108451362	108455373	-0.378886	2.31148	0.763805	0.366789
1363	8	109377421	109395725	-1.16025	2.55516	-0.314155	0.756998
1364	8	110815784	110901487	0.576676	-0.89534	-1.94223	-0.718453
1365	8	112148203	112215826	0.94968	3.20841	0.0604744	-0.559607
1366	9	10049	124480	0.496659	-0.965622	0.976501	-0.171831
1367	9	837440	855094	-0.903287	-0.838187	-2.05065	-1.37159
1368	9	2106456	2112235	-0.672083	-2.25735	-2.13263	-1.82314
1369	9	2246104	2250122	-0.134563	-1.99204	-1.37411	0.327287
1370	9	2716099	2756272	0.470631	0.862658	4.98375	1.17105
1371	9	2911150	2917810	-0.412862	0.134951	2.51075	0.289205
1372	9	3243313	3267709	-0.559291	-1.28664	1.02743	-0.675928
1373	9	3337249	3347894	-0.983754	-0.178325	-1.11109	-1.17164
1374	9	3405553	3473424	-0.709022	-0.19276	0.66001	-0.367526
1375	9	3831868	3909782	-1.36627	-0.488973	0.149709	-0.889583
1376	9	3919639	3929157	-2.3689	-2.68468	-2.67756	-2.44975
1377	9	4169860	4178653	1.48846	1.82506	-0.410187	-0.449357
1378	9	4283263	4296300	-0.401633	1.3102	2.38485	0.689373
1379	9	4374671	4386831	-1.13501	-2.01581	-1.47437	-1.91391
1380	9	4477071	4543688	-1.62861	-2.26541	-2.03805	-2.20483
1381	9	4550317	4568869	0.569343	0.987315	-0.808242	-0.366555
1382	9	5021874	5030163	2.14827	4.95708	2.81483	2.74716
1383	9	5048416	5063572	0.615901	0.035571	0.619929	0.252038
1384	9	5610931	5619077	-2.18063	-2.79833	-2.39822	-2.48523
1385	9	5676158	5690421	4.26578	3.06079	1.34063	1.84942
1386	9	5893393	5917409	-1.99834	-2.11338	-0.726891	-1.34544
1387	9	6225419	6279068	-2.3258	-2.01076	-2.00138	-2.17331
1388	9	6437384	6486918	1.12305	-1.8532	-1.18653	0.31021
1389	9	6581699	6597289	-1.73263	-1.97011	-1.48163	-1.83151
1390	9	6957827	6967999	-2.3366	-2.6179	-2.06611	-2.18544
1391	9	7014370	7066901	-0.64494	-1.99228	0.0328062	-1.3353
1392	9	7245015	7252884	1.29732	2.62369	1.66584	1.42989
1393	9	7532704	7540073	3.51736	6.69577	5.38167	3.82454
1394	9	7715676	7731439	-0.570432	-1.41448	2.8316	0.443366
1395	9	8967952	8984914	-1.84926	-1.49849	-2.34379	-2.11794
1396	9	9049268	9061265	-2.44841	-2.18647	-2.68539	-2.18754
1397	9	9275271	9286132	3.42583	0.452796	0.320211	2.54249
1398	9	10024334	10038186	-1.07997	-1.59706	1.83847	1.09692
1399	9	11767974	11783380	0.909626	4.07597	3.06684	1.7482
1400	9	13829075	13842513	1.99868	-0.228674	7.2901	1.99946
1401	9	13909227	13937504	-1.10941	-1.78526	0.127967	-0.510861
1402	9	13975440	13992239	-1.42994	-1.63777	-1.96731	-1.75498
1403	9	14236198	14249791	-1.88974	-1.90383	-2.2653	-2.08056
1404	9	14596844	14652556	0.675655	-0.0624641	6.37979	1.72454
1405	9	15045716	15049155	2.0376	1.47332	2.51186	3.21284
1406	9	16349724	16379226	-0.714955	-1.78563	1.38254	-0.405565
1407	9	16602699	16613842	-2.10408	-0.567248	-0.745038	-1.30227
1408	9	16754342	16760667	2.40057	1.75677	0.185495	0.976475
1409	9	17019870	17042287	2.54454	-0.292899	7.45332	2.201
1410	9	17242764	17267913	-1.75227	-0.947717	-1.28274	-1.59914
1411	9	17413825	17420593	0.311757	-1.21913	0.675074	-0.174661
1412	9	17754227	17765225	-1.8924	-2.79959	-0.903225	-1.76804
1413	9	18341022	18343956	-2.37869	-2.1498	-2.02374	-2.15371
1414	9	18379655	18389913	-2.18999	-2.2966	-2.57666	-2.3557
1415	9	19133508	19181297	-1.871	-0.918409	-1.49427	0.518378
1416	9	23301639	23311523	-0.0827168	2.00569	2.24161	0.724073
1417	9	23603450	23608920	2.02278	-1.22484	1.00839	0.253461
1418	9	25600361	25654778	-2.3355	-2.27131	-1.90609	-1.96418
1419	9	27283481	27306047	-1.74957	-1.73452	0.763742	0.101557
1420	9	27516026	27560329	-0.63793	-0.939406	1.84778	0.577514
1421	9	28174206	28175386	3.81604	2.72453	1.2672	3.28622
1422	9	28324294	28402581	-1.63871	-0.428272	0.0980055	-0.961049
1423	9	28845214	28854343	1.84333	6.58615	4.87089	1.63427
1424	9	29414320	29437698	-0.94935	-1.97432	-0.313993	-1.50259
1425	9	29649665	29691771	-1.5017	-1.29914	-0.57498	-0.809165
1426	9	29777528	29804578	-1.24142	-0.0656199	-1.49345	-1.85269
1427	9	30263355	30294786	-2.01985	-2.67323	-2.41342	-2.4208
1428	9	30932163	30976750	-1.24969	-2.43594	-1.12562	-0.135231
1429	9	31107969	31123508	0.669274	2.28432	2.63898	-0.155771
1430	9	31632846	31656782	0.35983	-0.712942	5.67494	2.88829
1431	9	32055997	32065074	1.18122	-0.420354	1.17256	-0.511984
1432	9	32381011	32383662	-1.04316	-0.322317	1.08267	-0.145603
1433	9	32482479	32488034	-1.20168	-0.738701	-0.98122	-1.03066
1434	9	34488147	34499841	-2.4	-2.72431	-2.64017	-2.44324
1435	9	34530505	34548906	0.421889	0.347495	-0.0820775	0.0469298
1436	9	35028074	35032307	-2.29463	-2.55514	-2.61544	-2.41077
1437	9	35547348	35561155	1.78517	3.38804	1.45357	1.27551
1438	9	35606656	35617762	-1.91612	-1.58985	-1.57559	-1.81485
1439	9	36724826	36726252	6.18507	3.79387	2.50656	3.87808
1440	9	40722908	40732420	-1.50035	1.33596	-1.21272	0.572029
1441	9	42366554	42395041	1.65432	1.6497	1.9762	2.59179
1442	9	43646439	43949613	3.308	3.02003	1.77913	2.5356
1443	9	44184228	44201436	-1.12038	-1.4896	-2.00046	-1.5106
1444	9	44345368	44384391	5.31303	5.52374	3.40254	3.43789
1445	9	45319473	45470496	2.09101	0.363344	-0.164613	0.652571
1446	9	46940856	46988665	-1.89625	-1.81522	-0.22165	-1.28691
1447	9	47064519	47108698	0.861594	1.19821	3.36523	0.829742
1448	9	47117784	47131787	-1.53917	-1.16837	-1.15448	-1.14464
1449	9	47250608	47308582	-2.23942	-2.59799	-2.46058	-2.44197
1450	9	47373621	47376745	-0.497334	0.944194	0.0875389	0.13033
1451	9	47383958	47407949	-1.68365	-0.852529	-0.295502	-1.18384
1452	9	47747586	47758621	1.06609	0.709251	4.07007	1.70609
1453	9	47859224	47882445	1.35825	4.43691	1.78238	1.80153
1454	9	48409145	48411297	-0.0907168	3.13867	0.266159	-0.255261
1455	9	48665659	48680581	0.110261	1.73302	2.80469	0.570161
1456	9	48723010	48747098	-2.50216	-2.57907	-2.59664	-2.4713
1457	9	49024820	49129593	-1.17983	0.533078	-0.413211	-0.837671
1458	9	49786862	49794930	0.102268	1.76884	0.315345	-0.455604
1459	9	51002416	51017656	1.6512	-0.841903	-1.18136	-0.837187
1460	9	51041339	51054463	-0.861984	-0.614208	-0.129237	-0.846314
1461	9	52039648	52049800	0.606828	1.92113	4.13853	1.43782
1462	9	53893533	53899150	-2.13744	-2.70822	-2.55265	-2.36243
1463	9	54696187	54710988	-2.01273	-2.24019	-2.2143	-2.11477
1464	9	55565254	55579616	-1.12287	1.05824	1.44013	-0.0562938
1465	9	56142649	56158399	-2.11715	-2.08316	-2.09761	-2.04421
1466	9	56406855	56445247	-0.851159	1.60422	2.59187	0.0891761
1467	9	56694798	56733584	0.228683	-1.56091	-1.27037	-1.7395
1468	9	56930407	56957072	-0.370849	2.10622	-0.502957	-0.665562
1469	9	57171932	57260667	-0.665132	0.89039	0.0958978	-0.469795
1470	9	57754909	57759657	-1.87343	-1.62038	-2.26411	-1.82888
1471	9	57775569	57808762	0.288035	3.71276	4.54291	1.94228
1472	9	58054186	58093849	-0.69839	1.51277	1.69204	-0.161083
1473	9	58104155	58124944	0.947324	1.77684	0.0344331	0.500198
1474	9	58137055	58145538	-1.42687	1.36394	-0.755608	-0.619187
1475	9	58797434	58846648	0.510911	4.2796	1.75976	1.84752
1476	9	63928374	63933005	-1.62904	-2.21202	-1.1311	-1.43752
1477	9	64792131	64823583	-2.26701	-2.16896	-2.54759	-2.31439
1478	9	66220034	66240510	-2.37126	-1.70879	-2.58457	-1.94169
1479	9	66599290	66620995	-1.35956	-2.45905	-2.33386	-2.0294
1480	9	67221957	67234090	-0.736527	0.924639	-0.161535	-0.400053
1481	9	67750578	67762058	0.415223	3.19235	0.179004	0.157442
1482	9	68312589	68328908	0.136116	0.0455848	0.0840976	0.54057
1483	9	69358178	69365661	2.7583	0.279632	-0.374315	0.352782
1484	9	69527371	69536017	0.643209	-1.6265	-0.846008	0.355751
1485	9	71471003	71578695	-2.03209	-2.29998	-1.02125	-1.25544
1486	9	72889203	72896735	-0.11535	0.0748934	-1.63969	-1.24921
1487	9	75602789	75604541	-0.537739	-2.50544	-2.12426	-1.1662
1488	9	76542210	76549275	1.61021	2.85535	2.2422	2.31474
1489	9	77006292	77020816	-1.59096	-1.95724	-1.69452	-1.38549
1490	9	79256833	79288087	5.43642	0.563675	0.117937	1.46167
1491	9	79736610	79767692	4.38408	10.3719	2.13811	5.70282
1492	9	79998407	80007859	-0.491528	1.41841	3.78547	1.60398
1493	9	80032065	80034860	1.67067	1.58575	0.20616	0.460196
1494	9	80261817	80304899	-1.26591	0.593066	-0.567538	-1.01809
1495	9	80542869	80565365	-2.48681	-2.70882	-2.36567	-2.25439
1496	9	80631530	80706989	-1.45935	0.0125593	2.08451	-0.079779
1497	9	80727395	80735423	0.320098	-1.49742	-1.1207	0.916698
1498	9	83779228	83851739	-2.42556	-2.96273	-2.48078	-2.64861
1499	9	83939182	83988601	-1.65716	-2.23182	-2.41562	-2.25377
1500	9	84114424	84123100	-1.37861	-2.08653	-2.4348	-2.08605
1501	9	84669898	84683964	3.49586	-1.43435	-0.373058	0.1141
1502	9	87710475	87718247	-1.87445	-1.97546	-1.27293	-1.8612
1503	9	87770437	87796473	0.690156	1.41431	0.270799	1.01243
1504	9	88070692	88076670	-0.355185	1.83651	1.71129	0.410079
1505	9	91200875	91338306	2.61319	2.41265	0.671346	1.47516
1506	9	93006824	93017452	-1.37744	-1.80776	-1.18668	-0.637625
1507	9	93557750	93564776	-2.30029	-2.21215	-2.13946	-2.25079
1508	9	95416788	95430093	0.958154	0.866267	2.01541	-0.416897
1509	9	96110225	96126425	0.049574	1.69933	1.65985	0.399917
1510	9	98847521	98851987	2.98882	3.79561	3.94402	2.22292
1511	9	100282999	100329341	-0.470472	-0.853837	-0.536338	-0.3095
1512	9	101510770	101520300	-0.652747	-0.872147	-2.10476	-1.55574
1513	9	101685154	101687104	-1.07224	-1.51444	-1.49403	-1.22422
1514	9	101899442	101901556	-0.787669	-1.10246	2.57416	0.827285
1515	9	102043162	102104690	1.47959	0.312727	-0.335169	0.502439
1516	9	102258435	102312156	1.50131	-1.24376	-0.895588	0.387663
1517	9	102377068	102450361	1.01583	1.44129	8.12937	2.55227
1518	9	102690968	102704260	2.56017	1.73532	-1.69504	0.396115
1519	9	102906092	102970551	-2.22159	-2.21719	-1.40733	-1.12311
1520	9	103122131	103141372	1.69153	4.20577	3.91541	3.03451
1521	9	103227027	103240534	-1.70503	-0.125866	-1.50394	0.85604
1522	9	103247734	103251104	-0.801272	-1.66754	-1.83806	-1.07348
1523	9	103349531	103356216	-0.733741	1.85084	1.81911	0.887788
1524	9	103360470	103377880	-1.89809	-1.62128	-1.48731	-1.5446
1525	9	103523508	103567230	-2.43121	-2.64318	-2.38225	-2.18223
1526	9	103791928	103818595	-1.39661	-2.2359	-1.79121	-2.13992
1527	9	103838370	103920185	-2.14085	-1.7725	-2.13015	-2.10487
1528	9	103970026	104053861	-1.6796	-1.93951	-1.49068	-1.50357
1529	9	104117406	104135704	-2.22873	-2.60259	-2.30096	-2.41131
1530	9	104515043	104519237	-0.0909847	-1.45676	-1.58881	-0.144264
1531	9	104624762	104632583	-0.772573	-0.884696	2.20709	-0.487609
1532	9	104745554	104770504	-2.00453	-2.27981	-0.77006	-1.25188
1533	9	104918873	104995520	1.06587	2.98956	5.31418	1.5665
1534	9	105145745	105175892	-1.05126	-0.291274	-1.84996	-1.48226
1535	9	105218730	105225717	3.40234	10.7663	3.54471	5.48168
1536	10	18238	74187	0.624633	-1.13554	5.57002	2.05125
1537	10	94236	134749	-0.937786	-2.19429	-2.29935	-1.77258
1538	10	149869	181662	-2.04719	-2.06717	-1.73007	-0.603502
1539	10	2048156	2067609	-0.164448	-1.83506	-0.2313	-0.749613
1540	10	2327856	2369556	-1.07859	-2.37236	-1.91655	-2.05032
1541	10	3073577	3130225	-1.9156	-2.11769	-0.722758	-1.35913
1542	10	4252717	4255382	-2.06565	-1.82734	-1.48296	-1.78976
1543	10	6193103	6204661	-0.796583	0.819983	-0.619095	-0.65765
1544	10	6315517	6318887	-1.21524	-1.94403	-1.6764	-1.51366
1545	10	8385461	8399666	5.06845	4.38087	7.51833	5.66037
1546	10	9403868	9417308	-1.73666	2.45895	-0.137298	0.940568
1547	10	10899227	10912497	4.36601	2.4735	3.3682	4.50667
1548	10	11533331	11552421	-0.885406	-0.10021	-1.90311	-1.09816
1549	10	12519179	12523451	1.92828	6.78602	8.50115	5.09212
1550	10	12690187	12704131	7.67443	2.10384	1.40217	2.36398
1551	10	13520857	13525449	6.3018	1.75928	1.40195	8.42294
1552	10	15720839	15726514	-2.07563	-1.15169	-2.23513	-0.892774
1553	10	18786664	18868022	-1.35141	-1.6828	-2.25656	-1.81098
1554	10	19767455	19777413	-1.87693	-1.64673	-2.38224	-1.91919
1555	10	20475622	20483809	2.72184	0.901007	0.0519814	1.88264
1556	10	21938238	21952558	2.64584	-0.848675	-1.21298	-0.244347
1557	10	22006350	22026569	-1.13541	3.94552	-0.236949	0.699406
1558	10	22210090	22319691	-0.328621	-1.53702	3.63281	0.610916
1559	10	22377346	22434937	-0.493241	0.787517	4.2604	1.62091
1560	10	22492853	25337462	-0.402858	-2.07317	-1.25265	-1.79997
1561	10	25435922	25464116	-0.225581	-1.17419	5.1132	1.35974
1562	10	26443555	26452467	1.46308	-0.700493	-0.354795	0.309419
1563	10	26896185	26906837	-1.31656	-0.602598	-0.381858	-0.665318
1564	10	27061809	27117598	-2.43338	-2.46791	-2.47349	-2.40619
1565	10	27345465	27353499	-1.58454	1.10577	-0.633023	-0.505927
1566	10	27537183	27570949	-1.74867	-0.790585	-1.55953	-0.918446
1567	10	27637415	27659286	-2.43885	-2.24737	-2.51815	-2.09353
1568	10	27688304	27704979	1.94248	0.461855	-0.46983	0.524917
1569	10	27748032	27763408	-1.35387	0.720961	-1.35388	-0.990078
1570	10	28096812	28113046	6.13441	0.558032	4.50036	3.26168
1571	10	28134809	28144560	-0.140797	-1.19758	1.9034	-0.859399
1572	10	28651031	28655758	4.08603	6.46823	5.04077	6.0651
1573	10	33083039	33098354	0.404448	2.9261	3.39132	1.98619
1574	10	33302358	33374928	-1.31305	0.614633	1.29412	-0.185002
1575	10	36298879	36357688	-2.47657	-2.52595	-2.25375	-2.24763
1576	10	38838793	38860204	-2.51855	-2.71144	-2.68998	-2.52926
1577	10	40249317	40279608	-2.09352	-1.1866	-1.92121	-1.89911
1578	10	41182354	41188649	1.9147	2.86071	1.47058	1.5547
1579	10	41580124	41609884	-2.43359	-2.68708	-2.69552	-2.52675
1580	10	45492410	45498697	0.781825	2.95156	-0.454926	-1.21408
1581	10	47414242	47423037	0.767068	4.26971	1.36477	2.14676
1582	10	50818507	50828565	0.0777624	0.536759	-1.07077	-0.916579
1583	10	54243593	54254562	0.229512	0.628941	-0.236793	-0.203457
1584	10	55488981	55492521	-2.53329	-2.58045	-2.66449	-2.48196
1585	10	56056418	56078397	0.297606	-0.955267	1.45671	-1.68753
1586	10	56418595	56427215	-0.950836	-1.94655	-1.1991	-0.327233
1587	10	56564922	56606040	-1.61768	-0.399768	-0.053945	-0.914987
1588	10	60195930	60201542	-2.2427	-1.40422	-1.62492	-1.73883
1589	10	60867108	60874484	-0.877812	-1.37217	0.33751	-0.803226
1590	10	61427080	61475960	-2.10505	-1.61856	-1.30677	-1.45169
1591	10	63634567	63640768	-1.52866	-1.4912	-2.37779	-2.042
1592	10	63692453	63707230	-0.530617	1.88909	3.52	1.08786
1593	10	63939052	63947314	-1.69706	-1.31874	0.189144	-1.38974
1594	10	65905907	65954019	-2.31526	-2.09296	-1.62333	-1.93718
1595	10	66328240	66398719	4.40061	-0.32095	1.00136	3.18037
1596	10	67304702	67313274	3.72778	5.05047	2.22473	3.15808
1597	10	67517492	67526303	-0.0452741	0.964678	-0.779143	-0.813726
1598	10	68374396	68380254	0.00863552	2.70918	1.92309	0.558074
1599	10	70507124	70525054	-2.47783	-2.59233	-2.68064	-2.49995
1600	10	70833294	70878349	-2.00805	-0.593332	-1.43108	-1.57365
1601	10	72666428	72672229	1.70427	0.420121	-0.363975	0.438577
1602	10	76337161	76339054	-2.29192	-2.5678	-1.87959	-2.13396
1603	10	77036127	77136909	-1.88085	-0.845175	-1.82652	-1.99219
1604	10	77610454	77627272	-1.25502	1.5056	0.226168	0.361007
1605	10	79217427	79262474	-1.59858	-1.9075	-2.29926	-1.97778
1606	10	84290541	84305085	-2.27552	-2.36996	-2.58369	-2.18706
1607	10	87167251	87223836	4.5348	0.304355	2.97753	1.60661
1608	10	87531270	87536404	-2.29906	-1.50375	-2.33549	-1.77925
1609	10	87543733	87575342	-0.308043	3.48594	0.891435	0.336641
1610	10	87818307	87839344	-1.51214	-0.97194	-1.12868	-1.26813
1611	10	87873996	87878635	-1.98355	-1.87977	-1.45163	-1.75462
1612	10	88515784	88523937	-0.466432	1.97979	3.00145	0.42116
1613	10	91501402	91503386	-1.60114	-1.91459	0.922878	-0.622482
1614	10	91865650	91867841	1.51054	0.630178	-0.524928	0.299422
1615	10	92224760	92234700	0.972962	5.55239	3.26204	2.29343
1616	10	94063355	94067997	0.797019	-1.42342	3.76528	0.251113
1617	10	94625404	94629515	0.274832	4.28105	-0.557661	-0.00330818
1618	10	97016742	97030402	1.17966	0.112615	-0.678354	-0.799682
1619	10	98018383	98036650	-0.36913	1.33244	0.846982	2.74796
1620	10	98645196	98864804	-0.522132	2.42108	2.17716	-0.192593
1621	10	99106746	99116943	-1.57374	-0.072118	-0.184816	-1.05531
1622	10	100035100	100061235	-0.821669	0.493931	-0.331551	-0.816758
1623	10	101701823	101788511	0.00530443	-1.25724	-0.489142	-0.978623
1624	10	102868956	102880054	6.75237	-0.289346	2.2199	1.00095
1625	10	102898520	102902825	0.38062	1.85792	4.65856	1.72061
1626	10	103033962	103049730	-0.319036	-0.0748529	0.746354	0.539466
1627	10	103104689	103214305	-1.55764	-2.05145	0.204541	-1.10651
1628	10	103860661	103866671	-0.0436083	-2.29401	-1.63667	-1.1938
1629	10	103940518	103970089	0.776408	2.95314	3.98024	1.77873
1630	10	104125868	104141328	1.48985	-1.00938	-0.185282	0.821478
1631	10	104253580	104301732	1.53718	-1.24165	0.807279	-0.548331
1632	11	35180	118377	4.31515	-1.35239	-0.180148	0.280245
1633	11	436312	442731	-2.42999	-2.46512	-2.43233	-2.40893
1634	11	1703612	1711888	2.72376	0.972118	0.648985	1.3998
1635	11	2105571	2108830	-1.53869	-1.40316	0.562368	-0.0292231
1636	11	2245017	2254541	4.47699	2.5565	3.93063	4.97884
1637	11	2851698	2975211	-0.781916	3.54027	-0.542417	2.40139
1638	11	3759136	3765911	4.40963	3.65054	8.3625	2.92824
1639	11	3841882	3846355	-1.20218	0.306501	-1.46338	-0.893999
1640	11	3971531	3990896	-1.19726	-1.98396	-2.15912	-1.98709
1641	11	4302387	4311309	0.92523	0.24771	-0.399193	0.327611
1642	11	5386409	5394046	0.791956	-1.42879	0.00526169	-0.725575
1643	11	5745177	5800039	-2.29841	-2.47223	-2.44413	-1.84188
1644	11	6292107	6303399	1.84595	12.9856	5.01193	5.44396
1645	11	8207002	8214785	3.94935	4.69856	6.4431	3.24838
1646	11	8482764	8520204	0.890561	0.0124148	-0.429978	-0.00175486
1647	11	9685257	9694338	2.70352	2.80399	2.15323	3.28852
1648	11	9906425	9908592	-1.43789	-1.41331	-2.13601	-0.74129
1649	11	10270504	10279934	-1.48367	-2.1116	-2.44418	-2.06552
1650	11	10547285	10548987	6.67864	2.13393	1.37544	2.82162
1651	11	11231898	11240237	-2.16629	-1.52648	-2.12957	-2.05363
1652	11	11915408	12075019	-2.0887	-0.590173	-2.23869	-1.42235
1653	11	13087020	13091583	5.07953	1.77322	0.204204	2.04684
1654	11	13160135	13247387	-0.335376	-1.51959	-1.27126	-0.550898
1655	11	13373238	13374248	0.409383	0.915311	-1.31826	-0.47126
1656	11	15115350	15123077	-1.59719	0.128919	-0.0146079	-1.19371
1657	11	16610996	16642610	-1.42087	0.868715	2.02232	0.829812
1658	11	17216568	17316043	0.354657	0.21352	-0.219655	-0.103133
1659	11	17443167	17456965	0.390869	0.666421	0.756891	0.698894
1660	11	17638965	17644809	-1.81529	-2.47247	-2.36771	-1.89869
1661	11	17685624	17687898	-0.140738	-0.955799	0.333813	0.100095
1662	11	18133449	18139140	-0.462207	0.145213	-0.305726	-0.552948
1663	11	18833272	18840363	1.46883	2.21575	2.28098	2.28445
1664	11	19363461	19594344	-2.19965	-1.4133	-1.42631	-1.77531
1665	11	21651088	21654417	-1.83904	-2.3634	-2.22659	-1.82703
1666	11	22326286	22339280	1.63894	1.43029	0.445451	1.27975
1667	11	23308266	23365012	-1.63449	0.857571	-0.78212	-1.23201
1668	11	23419503	23434949	0.272625	3.47667	1.50676	0.353732
1669	11	23712611	23867860	-1.55879	-0.306086	-0.528062	-1.01272
1670	11	25096230	25150489	0.711854	0.251975	0.316158	0.814029
1671	11	26187439	26205010	2.73089	1.01662	0.538805	0.539757
1672	11	26564590	26577883	0.226144	1.99243	0.0205677	1.23836
1673	11	29650885	29736720	-2.21063	-2.46956	-2.4183	-1.78556
1674	11	29901216	29912016	-0.250486	-1.10565	1.59382	-0.214643
1675	11	31102176	31104866	1.50767	0.486314	1.87487	0.972395
1676	11	31285872	31302535	3.06667	2.09417	-0.941373	-0.785309
1677	11	32173828	32272344	1.14653	4.21794	1.57462	1.79838
1678	11	32450265	32477423	0.933232	2.83386	6.05121	1.55758
1679	11	33410433	33424688	4.82932	2.76457	0.533806	2.56949
1680	11	34035083	34073264	-1.23993	-1.22143	0.761474	-0.806363
1681	11	34379364	34847938	-2.1062	-2.00113	-1.02368	-1.48342
1682	11	35810876	35824072	5.79697	6.03681	1.71551	3.23292
1683	11	35935732	35938324	3.27016	5.62536	8.82945	4.96448
1684	11	36121356	36131546	-2.16428	-2.36814	-2.25946	-2.14643
1685	11	38104000	38123764	-1.23488	-2.35308	-2.28382	-1.96473
1686	11	38648841	38851335	4.32121	2.85081	1.59726	3.07102
1687	11	39144048	39185143	-2.06869	-1.62772	-1.28804	-1.60892
1688	11	39297601	39301221	1.22468	0.445125	1.58948	1.10423
1689	11	39598465	39608367	3.06655	2.14417	-0.449079	1.68054
1690	11	39664222	39713250	-0.201617	-2.13997	-1.98438	-1.16593
1691	11	39880479	39917946	1.33599	-1.54167	0.312313	-1.04779
1692	11	40149381	40152015	0.210167	0.789464	-1.95657	-0.99265
1693	11	42809055	42818856	5.58749	3.83837	2.04466	3.43095
1694	11	44050638	44071845	-0.84728	-1.71491	-1.37681	0.563549
1695	11	44265651	44274934	-1.04248	-1.01892	0.932094	-0.803544
1696	11	46023684	46026983	-1.80907	-2.19977	-1.61216	-1.75579
1697	11	46555985	46565352	4.23303	-1.25647	0.218081	0.520177
1698	11	47008133	47026075	-1.0242	-1.06178	0.601532	-0.327851
1699	11	47034705	47074624	0.058311	-1.50022	-0.396502	-0.81455
1700	11	47097519	47102447	0.0429078	-1.97977	-1.85435	0.507851
1701	11	47120703	47198727	-2.04149	0.380192	-0.700776	-0.576526
1702	11	49071385	49093033	-2.22895	-2.6259	-2.19782	-1.91585
1703	11	50326620	50346607	0.406201	-0.314338	0.18064	0.070774
1704	11	50422295	50450982	-0.1628	1.84941	2.35739	1.42374
1705	11	51251634	51307435	-1.25743	-1.94949	-0.394918	-1.21055
1706	11	51716708	51730939	-0.552746	-1.03662	1.65365	0.393753
1707	11	52703814	52730227	-0.691698	0.187252	-1.12211	-0.679223
1708	11	52963991	52968068	-0.0709678	-0.3542	2.15131	-0.264733
1709	11	53799019	53801555	-1.66557	-0.337462	-0.503417	-0.847421
1710	11	54408856	54424454	-0.789092	3.86702	0.891675	0.921412
1711	11	55550390	55557339	-1.79622	-0.747361	-0.656757	-1.47642
1712	11	55836540	55846043	-1.91766	-2.26937	-1.93455	-2.24976
1713	11	57405962	57424658	-1.36396	-0.553745	-0.582704	-1.35944
1714	11	57760294	57781122	-0.88793	0.736099	0.16917	-0.674697
1715	11	57999474	58019360	3.00154	-1.04927	-0.452442	0.821221
1716	11	58230799	58242280	3.91338	2.78731	3.04212	3.95002
1717	11	58813832	58871582	-1.4227	-0.978865	-0.0373372	-0.556891
1718	11	59073013	59084417	-2.17976	-2.00803	-2.22674	-2.07155
1719	11	59809617	59822287	-1.10054	-0.0331929	1.73749	0.613409
1720	11	68086873	68088694	-0.786878	-1.23946	-1.42601	-0.638805
1721	11	70843102	70887485	0.398122	-0.226878	0.00125221	0.137003
1722	11	70961745	70979192	-2.05581	-2.10097	-2.02435	-1.89132
1723	11	75145435	75259673	-1.67185	-1.69588	-1.74746	-1.59243
1724	11	75994381	76012286	2.34897	-0.928242	-1.06244	-0.34834
1725	11	76601923	76619224	-0.0920134	1.45213	0.151567	-0.435439
1726	11	76687448	76698574	-0.843237	-0.335782	0.321434	-1.07341
1727	11	77040225	77042751	-0.417754	2.5953	0.166652	-0.00913092
1728	11	78019285	78089467	3.6046	-0.354965	1.14402	5.20964
1729	11	80610711	80637085	3.26061	-0.729627	2.99067	0.326935
1730	11	81414106	81425393	-1.1762	-1.94855	-1.77674	-1.8799
1731	11	82826964	82834249	-0.425223	-1.53346	-1.47493	1.0797
1732	11	84372543	84381273	-1.85205	-0.987133	-1.0693	-1.4678
1733	11	84713023	84721335	2.19599	3.69999	0.829233	1.14367
1734	11	84872349	84894895	0.0917858	-1.90101	-1.97885	-1.05236
1735	11	86004932	86036402	-1.39102	-1.45786	-1.90901	-1.32707
1736	11	87168821	87184974	-0.310102	-0.846311	-0.0664164	0.419705
1737	11	87434588	87439314	4.73864	4.52542	3.18604	5.74751
1738	11	87726344	87727846	-0.119616	0.219218	-2.17431	-0.280768
1739	11	87967895	87975937	-1.41014	-2.07459	0.0823277	0.237047
1740	11	88243171	88322754	-2.0582	0.804608	-2.19519	0.845299
1741	11	89646442	89650990	6.01713	0.0352906	0.493933	0.855287
1742	11	90076342	90079990	-1.42468	2.06776	0.238494	-0.37092
1743	11	91512381	91516121	3.07731	1.61844	-0.288055	0.709656
1744	11	91874493	91902567	-0.68757	-1.11807	-1.85891	-1.76386
1745	11	92579154	92589096	3.56971	1.9757	0.849643	0.960472
1746	11	93432282	93467609	2.83077	5.88303	6.63134	4.55596
1747	11	93527989	93571781	0.760051	-0.568954	-0.892582	0.917985
1748	11	93679588	93687006	0.660171	4.16608	-0.769041	0.882372
1749	11	93848967	93868404	-1.66002	-1.49509	-2.31914	-0.504547
1750	11	93896609	93940800	1.98973	-0.437414	1.02644	-0.08429
1751	11	97147160	97161314	-1.06308	-1.67111	0.501053	1.0181
1752	11	99639225	99728439	-2.02812	-0.417132	-1.90708	-0.138082
1753	11	99774304	99776815	-1.47052	-1.64496	-2.28628	-1.97598
1754	11	101452171	101454976	3.09939	0.358912	0.721412	2.58224
1755	11	101523718	101565248	-1.55044	-1.50504	-0.632322	-0.663449
1756	11	102263074	102269127	-1.68976	1.71205	-2.04066	1.32823
1757	11	103571185	103588528	0.560565	7.91054	-0.336699	3.17267
1758	11	103644879	104144206	-2.03855	-0.549285	-2.05811	-0.0789174
1759	11	104195124	104384812	-1.18214	4.89979	-1.26398	2.74042
1760	11	104484686	104633267	-2.0626	0.0964458	-2.1151	-0.250338
1761	11	105359286	105365580	2.28172	-0.971487	-0.878867	-0.0965869
1762	11	105474262	105540769	-0.805069	-0.668815	-1.49862	-0.642622
1763	11	105562500	105594514	2.36547	-0.125148	-0.67409	0.691931
1764	11	105677940	105985714	-1.86322	0.295474	-2.03259	0.160232
1765	11	106019172	106095702	-1.09117	2.42015	-1.24137	0.212994
1766	11	106141469	106373926	-1.43622	2.35204	-1.80664	0.693064
1767	11	106384921	106396975	0.359432	2.45815	-0.805926	0.78267
1768	11	106494592	106615442	-0.277107	6.30962	-0.197868	2.80078
1769	11	106626509	106710431	-1.80907	0.904156	-1.36734	-0.106574
1770	11	106756186	106764045	-1.88329	-2.33632	-1.25078	-1.73207
1771	11	106770252	106774371	-0.89548	3.45282	1.95472	1.51795
1772	11	106908016	106940105	0.267742	7.29383	-0.0206709	3.20117
1773	11	107223749	107282960	0.199344	-1.83423	-1.18411	0.258475
1774	12	6351	166654	-2.13424	-0.685836	-1.80523	-1.24654
1775	12	220568	238670	-1.64151	-1.93312	-1.16175	-1.00431
1776	12	536294	554012	-2.31291	-2.08982	-1.91021	-2.11666
1777	12	564804	570803	-2.25496	-2.29504	-1.71171	-1.69132
1778	12	613262	678420	-0.862974	-0.148385	1.25777	0.45132
1779	12	717729	731185	1.48556	0.17314	-0.268637	1.10345
1780	12	826142	840301	-2.13295	-2.14154	-2.51825	-2.31741
1781	12	936045	957753	-2.2887	-1.74392	-2.24627	-1.19532
1782	12	1085710	1102600	-1.95393	-1.85985	-0.847063	-1.02364
1783	12	1162140	1185172	-1.54712	-1.01155	-1.3922	-1.42035
1784	12	2254109	2259098	1.09504	-1.77639	-1.94341	0.840398
1785	12	2327819	2347302	0.350317	3.01914	2.02763	0.732173
1786	12	2500387	2509550	-1.30944	-0.99934	1.58583	-0.460436
1787	12	3313344	3317931	-1.95357	-1.77731	-1.56474	-1.6072
1788	12	3674632	3679081	0.442857	2.73732	0.202183	-0.200368
1789	12	3744591	3751813	-1.34477	-1.86073	-1.69989	-1.45675
1790	12	4063576	4124148	-1.22888	0.0809235	0.2247	-0.724637
1791	12	4302535	4308431	-2.09091	-1.96433	-2.07987	-2.03123
1792	12	4515574	4525500	-0.853924	0.286501	3.10837	0.836704
1793	12	4608512	4615047	-1.57423	-1.47759	0.461563	-0.308147
1794	12	4989270	5007152	0.844879	-1.53581	2.95639	-0.0822518
1795	12	5589975	5617942	-1.65567	-1.02093	-0.874455	-1.46874
1796	12	5693314	5739333	2.73247	-0.629493	1.5914	0.626047
1797	12	5795524	5802076	-2.21456	-2.00201	-2.34859	-2.22604
1798	12	5812398	5850439	-1.95098	-1.49913	-1.84338	-1.83674
1799	12	6163189	6179402	7.07359	2.18287	0.342727	2.04404
1800	12	6410787	6421213	-0.77651	0.178163	-0.413047	-0.748441
1801	12	6644671	6660935	-0.59113	-1.43467	-0.384342	-1.34444
1802	12	7356752	7421762	-1.83897	-1.14926	-0.723499	-1.56043
1803	12	7461104	7507845	0.592935	0.340868	0.247601	0.707956
1804	12	7886753	7918392	0.369272	-0.788803	2.64295	0.949581
1805	12	8727698	8736909	-0.991974	-1.19294	2.52224	0.553321
1806	12	9318404	9329498	0.223458	-1.04858	-1.32362	-1.00871
1807	12	9819465	9848607	-1.66013	4.72875	1.60713	0.729944
1808	12	11345600	11351876	-0.996617	2.5178	-1.33781	-0.00833411
1809	12	11881817	11886713	-0.734732	-1.29577	-1.20671	-0.773586
1810	12	13201462	13217058	-2.43349	-2.68065	-2.07259	-2.3265
1811	12	15279456	15294193	-1.63929	-2.20121	-1.07684	-1.62893
1812	12	16137920	16183156	2.36252	0.236465	-0.724416	0.284085
1813	12	16990080	16995285	0.252394	0.342065	0.178083	0.474043
1814	12	17156668	17175157	-0.23757	0.478856	-1.9052	-0.533365
1815	12	17848225	17851022	3.27062	5.82537	3.98714	6.68667
1816	12	18115848	18125381	0.243236	2.34736	1.06441	0.835443
1817	12	18961923	18974905	2.93202	6.29833	9.53441	3.67768
1818	12	19053383	19065483	-1.91541	-1.76652	-1.98962	-1.72082
1819	12	19067611	19072566	-1.7739	-0.313295	-1.39308	-1.76182
1820	12	22906627	22970513	-1.98319	-2.80381	-2.54624	-2.4517
1821	12	23618645	23640467	-0.231609	-1.73936	-1.15998	-1.32142
1822	12	23856910	23890317	-2.16715	-2.46526	-2.54664	-2.30386
1823	12	24406892	24439690	2.99556	-0.789889	5.64948	0.705804
1824	12	26695140	26754620	1.62074	0.683029	1.78182	2.12886
1825	12	27625624	27628451	-2.19892	-2.19624	-1.9367	-1.68624
1826	12	29299544	29387229	0.651219	-2.11401	1.46725	3.17142
1827	12	29692053	29699362	3.90472	1.23826	1.23983	1.31505
1828	12	30083464	30161969	2.75673	-1.38774	-0.960538	0.476782
1829	12	32054331	32218347	-2.26494	-2.32119	-2.51062	-1.81317
1830	12	32637188	32715451	2.20846	8.08038	1.3054	4.93027
1831	12	33479677	33562257	-0.398664	4.87539	0.893761	0.762664
1832	12	34144808	34196209	-0.097587	-1.19771	-1.28121	-0.799214
1833	12	34542370	34618218	0.898377	-1.78757	-1.08525	1.14439
1834	12	34662470	34672701	-1.13206	-1.27237	-1.06296	-0.705965
1835	12	37376490	37393249	0.116317	2.82891	1.70513	1.5298
1836	12	37404027	37425253	-2.44464	-2.50184	-2.51226	-2.22681
1837	12	37599235	37609654	1.26674	2.35581	0.0417388	-0.485643
1838	12	37818207	37844150	-1.91811	-2.51722	-2.48138	-2.2938
1839	12	38360312	38409372	1.92511	0.336227	7.79636	4.15882
1840	12	40675743	40688805	0.388487	0.155342	-1.73936	-1.38096
1841	12	41302924	41323654	0.104996	-0.214364	-0.681076	-1.05803
1842	12	41479027	41490327	2.12874	1.31425	0.579642	1.25722
1843	12	41811049	41835914	-0.22203	-2.17205	-1.7594	-1.6466
1844	12	42105034	42109585	-0.492563	1.01068	1.02897	0.223642
1845	12	42136577	42171539	-1.99316	-2.46031	-2.29393	-2.29276
1846	12	42769193	42784397	-1.59867	-2.58036	-1.42306	-2.01685
1847	12	43164746	43196111	-1.72627	-2.20097	-1.43458	-2.02051
1848	12	43348273	43417321	-0.959737	0.336835	-1.57587	-1.11245
1849	12	43444435	43447501	-1.40821	-1.3505	-1.97569	-1.61786
1850	12	44130012	44159541	-1.44227	0.851083	-0.929067	-0.382645
1851	12	44377532	44381354	-2.2582	-2.55838	-1.70819	-2.09775
1852	12	45318694	45325302	-2.3055	-2.19071	-2.44652	-1.60747
1853	12	45803408	45856108	0.0218995	-2.18664	1.07675	-0.877591
1854	12	46070414	46078727	4.43633	-0.867826	0.575581	-0.100255
1855	12	46479282	46504006	0.249422	-2.12486	-1.74686	-1.16
1856	12	47551557	47558878	-0.136029	0.895595	0.438684	-0.014966
1857	12	50418019	50429474	-1.46844	2.41525	-0.173704	1.10873
1858	12	50891140	50903938	2.21814	-1.1602	-0.946232	-0.97854
1859	12	50968205	50979388	0.928424	-1.64596	-0.662081	-1.09546
1860	12	52627591	52680806	-0.27851	1.92902	0.549316	-0.130658
1861	12	52807628	52833860	2.57739	-1.23436	-0.506119	-0.378899
1862	12	53552248	53557629	-1.63269	-1.51076	-2.13797	-1.71449
1863	12	56109247	56127593	-2.4177	-2.44725	-2.34899	-2.3483
1864	12	56440779	56501527	-0.917016	1.48586	1.56769	-0.431542
1865	12	56711633	56725471	-1.74478	-2.22918	-2.30492	-1.62872
1866	12	56970510	57008805	-0.606212	-1.30097	-1.51961	-1.09055
1867	12	57245225	57266528	-1.83685	-0.269474	-0.600808	-1.16233
1868	12	57396052	57419504	-1.70012	-2.26257	-2.41272	-2.18995
1869	12	57647691	57665171	-1.94331	-1.67839	-0.231378	-0.950298
1870	12	57760570	57769768	-0.459337	-0.848842	1.56528	-0.551408
1871	12	57854856	57889217	-1.61336	-1.55165	-1.34766	-1.56975
1872	12	57996828	58000573	-1.39546	-1.71228	-1.88211	-1.47709
1873	12	58016557	58019193	-0.943524	-2.12256	-1.72215	-1.63905
1874	12	58237386	58255922	0.560114	-1.66211	-1.74778	-1.00372
1875	12	58439701	58441897	-0.999309	-0.270392	-1.19483	-1.76442
1876	12	58743399	58788941	4.049	6.01714	10.3344	4.76886
1877	12	59422898	59433745	-1.24899	-1.47886	-1.06361	-0.744592
1878	12	59838904	59901149	-1.08777	2.04537	-0.247723	-0.901373
1879	12	60013718	60021273	-1.28927	-2.14038	-2.08407	-1.59143
1880	12	60147118	60155992	0.980628	2.77538	-0.0329679	0.298552
1881	12	60230101	60275262	-1.86938	-1.11481	-0.982422	-1.42912
1882	12	60406514	60408341	-1.17678	-0.867857	0.558565	-0.578647
1883	12	60646198	60664504	-1.63088	1.0865	-1.74123	-0.351631
1884	12	60788353	60816993	-1.68465	-2.28634	-1.88732	-2.01947
1885	12	61079337	61096070	1.54464	8.86729	9.79301	5.04884
1886	12	61367943	61396071	-2.27212	-1.27094	-2.2766	-1.54076
1887	12	61674222	61735838	-1.45103	0.312264	-0.568146	-1.02545
1888	12	61775958	61781028	-1.88423	-2.26302	-2.44184	-2.30258
1889	12	62153910	62209996	-2.37073	-2.6762	-2.30239	-2.45988
1890	12	62386583	62408727	-2.34796	-2.37965	-2.33296	-2.33233
1891	12	62462711	62500362	1.51584	3.3551	3.83888	1.92698
1892	12	62529795	62541121	-1.7946	-2.39055	-0.399472	-1.38228
1893	12	62614564	62630079	-1.1137	-0.000692795	0.999904	-0.598626
1894	12	63136997	63146380	-1.78511	-1.28005	-0.657865	-0.997167
1895	12	63536375	63552567	-0.991379	0.751524	1.50669	-0.237491
1896	12	63776908	63784586	-2.03609	-2.30315	-2.41426	-1.73383
1897	12	63967025	63973118	6.68806	0.951261	1.03404	0.712336
1898	12	64461309	64471425	-1.06044	2.03722	3.07451	1.26157
1899	12	64616260	64678998	1.73956	1.79368	5.48864	1.66048
1900	12	64833020	64845306	-2.17718	-2.48455	-2.52722	-2.08359
1901	12	64862383	64870415	-1.49641	-2.16424	-2.44312	-2.19674
1902	12	64968998	64983441	-0.058638	4.01018	1.49196	0.962905
1903	12	65082437	65087796	-2.13605	-2.52132	-2.45062	-1.71995
1904	12	65101393	65119055	-2.50005	-2.55806	-2.66521	-2.39469
1905	12	65393400	65415610	1.8158	-1.30564	1.90954	0.150207
1906	12	66367861	66375911	2.54911	3.31662	1.67785	2.43266
1907	12	66844222	66852202	0.649606	4.28321	2.56146	1.03963
1908	12	67034059	67079086	0.448617	3.99126	0.654335	0.631864
1909	12	67083088	67093996	0.482307	-0.533442	-0.332765	0.400134
1910	12	67537603	67589763	-0.373634	0.459973	-1.14343	-1.2701
1911	12	68128212	68144484	1.185	3.23413	0.834564	0.179088
1912	12	68255730	68260899	-1.85218	-1.6687	-2.12723	-1.20241
1913	12	69264689	69291773	-0.840524	-2.03636	-0.445469	1.84733
1914	12	69327716	69329889	-1.28773	-1.16058	0.313346	-1.19029
1915	12	70127519	70136248	2.14108	3.79778	2.75214	2.60291
1916	12	70357278	72264806	-2.177	-0.784523	-2.08696	-0.43212
1917	12	72331910	72333363	-1.87803	-2.4001	-2.40388	-2.12817
1918	12	72419043	76761791	-2.40612	-2.36307	-2.40928	-2.34828
1919	12	77059715	77171122	0.744947	-1.44708	-1.76832	-1.16054
1920	12	77780855	77785245	-1.28069	0.706884	-0.303084	-0.636822
1921	12	77802250	77803453	-0.901678	-1.16406	-1.3177	-0.957362
1922	12	78494480	78498214	2.53931	2.93625	1.23805	4.20343
1923	12	78568006	78606843	-1.36902	-1.96012	-1.97909	-1.3562
1924	12	79592050	79596589	-2.09046	-2.41017	-1.22517	-1.53727
1925	12	85603239	85616890	0.743444	-1.11203	-1.42321	-1.46685
1926	12	86025245	86031248	4.66105	0.46802	0.436649	0.627325
1927	12	86497424	86531164	-1.17781	-3.1023	-1.9501	-0.435151
1928	12	86618393	86623312	2.95315	-0.434709	-0.499456	0.291157
1929	12	87324029	87336003	3.42322	0.490002	8.99787	2.58647
1930	12	87417243	87440488	-1.86587	-2.2026	-2.36984	-1.95851
1931	12	87702275	87715296	-0.921314	-1.82674	-1.5575	-0.668459
1932	12	88058530	88072507	-1.4754	-0.409837	-1.98307	-1.23887
1933	12	88834796	88838087	-1.54534	-1.84198	-0.914968	-0.585074
1934	12	88925471	88933305	-0.104458	-1.70395	-1.54652	-0.471223
1935	12	89150015	89157211	-2.28467	-1.23572	-1.65846	-1.69299
1936	12	89732404	89736230	-2.1782	-2.3979	-2.10603	-1.9811
1937	12	89848084	89948013	-2.0565	-1.94016	-0.548049	-1.11224
1938	12	90028558	90046074	-2.19322	-2.27441	-1.66195	-1.76885
1939	12	90123070	90137131	-2.03296	0.1991	-2.08962	-0.404692
1940	12	90222068	90281598	-1.66748	-2.24246	-0.578647	-1.54664
1941	12	90433503	90539283	-1.89368	-0.481488	-2.38445	-1.30191
1942	12	90852658	90987050	0.125027	-1.61764	-1.39311	0.381951
1943	12	91016294	91105777	1.12053	3.25232	0.510271	0.307008
1944	13	329928	342036	-1.76775	0.21072	-2.06296	-0.809139
1945	13	543166	550362	-0.709444	-2.25107	-1.95644	-1.7782
1946	13	3109392	3111833	1.48082	-0.389409	4.526	1.48289
1947	13	6834274	6835670	-0.541095	-1.40155	-2.111	-1.59884
1948	13	7729807	7748847	-1.90886	-2.06623	-0.849647	-1.81908
1949	13	8395334	8406502	0.697144	-1.13342	-0.145497	1.0456
1950	13	8785367	8805912	-0.449313	-0.126546	-1.90138	-1.25179
1951	13	9845510	9899186	-1.882	0.747531	-1.55747	-0.532568
1952	13	10190008	10244498	7.07778	4.78672	3.36504	7.46645
1953	13	10787229	10815835	-1.88273	0.0660912	-2.33962	-0.206932
1954	13	11516469	11535798	-0.151284	-1.27199	-0.186884	-0.52848
1955	13	12279564	12293680	0.34294	0.011394	1.13883	1.30537
1956	13	12359973	12388357	-1.5497	0.000250467	-0.574062	-0.984472
1957	13	12543348	12822615	3.38393	-0.215155	-0.900252	0.168949
1958	13	13504774	13598584	-0.726828	0.223288	1.76326	1.41728
1959	13	14356314	14370272	-2.06287	-1.82378	-1.73513	-1.80521
1960	13	14525354	14533369	3.45753	0.556413	2.63881	1.08625
1961	13	16187783	16193492	3.23869	5.42656	2.86204	2.73033
1962	13	17755068	17789223	2.31863	10.9544	0.947674	4.66475
1963	13	19093643	19129086	-1.05539	0.98385	0.563184	-0.472538
1964	13	23587135	23590320	1.04734	2.98869	4.10855	2.6496
1965	13	24103826	24121469	-1.91264	1.09404	-1.69653	-0.452758
1966	13	26344707	26356929	0.206998	-2.08607	-1.34118	-0.932234
1967	13	28712099	28812425	-1.39984	-1.64804	-1.96923	-0.641514
1968	13	28888007	28894829	1.76543	4.18657	0.753125	1.57485
1969	13	30685128	30695479	-2.35813	-2.3194	-2.48526	-1.74988
1970	13	32769279	32780546	2.97919	-1.10989	-0.0224525	0.409581
1971	13	33431149	33447598	0.0898498	1.29383	-0.4935	-1.00878
1972	13	33956707	33970364	1.09347	-0.581689	0.672105	2.21896
1973	13	35385568	35430362	0.73213	-1.27283	-1.93624	0.942441
1974	13	37435737	37458688	-1.13948	2.16071	-1.33984	1.4222
1975	13	40268825	40311038	-1.49768	-2.01478	-2.13209	-1.54592
1976	13	43643509	43776717	-2.2248	-0.839344	-1.72397	-0.807922
1977	13	43887944	43907827	-1.04503	-1.97215	-1.28073	-1.47113
1978	13	43934808	43940108	-0.112481	-0.989424	-1.23909	0.221278
1979	13	46421308	46512189	2.33635	-1.45698	-0.713744	0.170887
1980	13	48031122	48043239	0.0182075	2.862	-0.579392	0.150657
1981	13	49078114	49086244	0.489693	-1.77136	-1.56955	-0.918727
1982	13	50760200	50919776	-2.17195	-2.26098	-1.62624	-1.60195
1983	13	51929601	51944399	-1.37991	-1.91265	-1.92196	-1.55546
1984	13	53535357	53542322	0.445714	1.68795	-1.81298	-0.876935
1985	13	53683983	53692697	-1.18263	-0.377632	-0.584378	-0.825871
1986	13	53705483	53744170	2.3874	0.844217	1.89222	2.33266
1987	13	53846444	53869069	0.236438	-1.08637	0.634936	1.67581
1988	13	53872109	53990117	-2.59566	-3.12481	-2.54323	-2.58928
1989	13	54039170	54053515	0.904569	-1.14333	-0.876247	0.401651
1990	13	54862242	55016375	-1.56432	-1.29435	-0.498232	-0.61958
1991	13	55482011	55491946	1.62111	1.23008	1.15642	1.63732
1992	13	55736733	55860379	-0.54186	5.15028	0.443326	3.76608
1993	13	56573733	56604734	2.31993	-1.29035	-0.824065	1.74286
1994	13	57935031	57968691	1.93739	0.971932	0.0573333	0.899894
1995	13	58035111	58043371	-2.24861	-2.37009	-2.04606	-1.3419
1996	13	61562252	61570585	-0.824092	-2.2267	-1.547	-0.281946
1997	13	61764038	61780413	-1.7531	-2.48316	-2.39759	-2.07447
1998	13	62204831	62233289	5.70177	5.18871	3.0522	4.15735
1999	13	62850271	62911227	1.14659	0.281443	-0.790471	1.92574
[truncated: 1,357 more rows]
